# Supplementary material for: Hexakis(μ2-2-amino­ethanethiol­ato)­triiron(III) tris(perchlorate)
Source: Acta Crystallogr Sect E Struct Rep Online. 2008 Nov 8;64(Pt 12):m1519–20. doi: 10.1107/S1600536808036167 (PMC2959897; doi:10.1107/S1600536808036167)
Supplement: Supplementary file 1 [file e-64-m1519-sup1.cif]

##############################################################################
###                                                                        ###
###        Electronic paper (Acta Crystallographica Section E)             ###
###                                                                        ###
##############################################################################
#                                                                            #
# This CIF contains the data in a paper accepted for publication in Acta     #
# Crystallographica Section E. It conforms to the requirements of Notes      #
# for Authors for Section E, and has been peer reviewed under the auspices   #
# of the IUCr Commission on Journals.                                        #
#                                                                            #
# Full details of the Crystallographic Information File format               #
# are given in the paper "The Crystallographic Information File (CIF):       #
# a New Standard Archive File for Crystallography" by S. R. Hall, F. H.      #
# Allen and I. D. Brown [Acta Cryst. (1991), A47, 655-685].                  #
#                                                                            #
# The current version of the core CIF dictionary is obtainable from          #
# ftp://ftp.iucr.org/pub/cif_core.dic. The current version number is 2.4.    #
#                                                                            #
# Software is freely available for graphical display of the structure(s) in  #
# this CIF.  For information consult the CIF home page http://www.iucr.org/  #
# cif/home.html                                                              #
#                                                                            #
# This file may be used for bona fide research purposes within the           #
# scientific community so long as proper attribution is given to the journal # 
# article from which it was obtained.                                        #
#                                                                            #
##############################################################################
                                             
data_I
_audit_creation_method     SHELXL-97
_chemical_name_systematic
;
Hexakis(\m~2~-2-aminoethanethiolato)triiron(III) tris(perchlorate)
;
_chemical_name_common     ?
_chemical_formula_moiety     'C12 H36 Fe3 N6 S6 3+, 3Cl O4-'
_chemical_formula_sum     'C12 H36 Cl3 Fe3 N6 O12 S6'
_chemical_formula_iupac     '[Fe3 (C2 H6 N S)6] (Cl O4)3'
_chemical_formula_weight     922.73
_chemical_melting_point     ?
_symmetry_cell_setting     trigonal
_symmetry_space_group_name_H-M     'R -3'
_symmetry_space_group_name_Hall     '-R 3'
loop_
    _symmetry_equiv_pos_as_xyz
    'x, y, z'
    '-y, x-y, z'
    '-x+y, -x, z'
    'x+2/3, y+1/3, z+1/3'
    '-y+2/3, x-y+1/3, z+1/3'
    '-x+y+2/3, -x+1/3, z+1/3'
    'x+1/3, y+2/3, z+2/3'
    '-y+1/3, x-y+2/3, z+2/3'
    '-x+y+1/3, -x+2/3, z+2/3'
    '-x, -y, -z'
    'y, -x+y, -z'
    'x-y, x, -z'
    '-x+2/3, -y+1/3, -z+1/3'
    'y+2/3, -x+y+1/3, -z+1/3'
    'x-y+2/3, x+1/3, -z+1/3'
    '-x+1/3, -y+2/3, -z+2/3'
    'y+1/3, -x+y+2/3, -z+2/3'
    'x-y+1/3, x+2/3, -z+2/3'
_cell_length_a     14.2852(6)
_cell_length_b     14.2852
_cell_length_c     26.2187(8)
_cell_angle_alpha     90.00
_cell_angle_beta     90.00
_cell_angle_gamma     120.00
_cell_volume     4633.6(2)
_cell_formula_units_Z     6
_cell_measurement_reflns_used     12827
_cell_measurement_theta_min     3.4
_cell_measurement_theta_max     27.4
_cell_measurement_temperature     200(2)
_exptl_crystal_description     'prism'
_exptl_crystal_colour     'black'
_exptl_crystal_size_max     0.20
_exptl_crystal_size_mid     0.20
_exptl_crystal_size_min     0.10
_exptl_crystal_density_diffrn     1.984
_exptl_crystal_density_meas     ?
_exptl_crystal_density_method     'not measured'
_exptl_crystal_F_000     2826
_exptl_absorpt_coefficient_mu     2.119
_exptl_absorpt_correction_type     'multi-scan'
_exptl_absorpt_process_details     '(ABSCOR; Higashi, 1995)'
_exptl_absorpt_correction_T_min     0.6766
_exptl_absorpt_correction_T_max     0.8160
_exptl_special_details
;
;
_diffrn_ambient_temperature     200(2)
_diffrn_radiation_type     MoK\a
_diffrn_radiation_wavelength     0.71075
_diffrn_radiation_source     'fine-focus sealed tube'
_diffrn_radiation_monochromator     graphite
_diffrn_measurement_device_type     'Rigaku R-AXIS RAPID'
_diffrn_measurement_method     \w
_diffrn_detector_area_resol_mean     10.00
_diffrn_reflns_number     15327
_diffrn_reflns_av_R_equivalents     0.0528
_diffrn_reflns_av_sigmaI/netI     0.0272
_diffrn_reflns_theta_min     3.38
_diffrn_reflns_theta_max     27.44
_diffrn_reflns_theta_full     27.44
_diffrn_measured_fraction_theta_max     0.998
_diffrn_measured_fraction_theta_full     0.998
_diffrn_reflns_limit_h_min     -18
_diffrn_reflns_limit_h_max     16
_diffrn_reflns_limit_k_min     -18
_diffrn_reflns_limit_k_max     17
_diffrn_reflns_limit_l_min     -33
_diffrn_reflns_limit_l_max     33
_diffrn_standards_number     ?
_diffrn_standards_interval_count     ?
_diffrn_standards_interval_time     ?
_diffrn_standards_decay_%     ?
_refine_special_details
;
Refinement of <i>F</i>^2^ against ALL reflections. The weighted <i>R</i>-factor
<i>wR</i> and goodness of fit <i>S</i> are based on <i>F</i>^2^, conventional
<i>R</i>-factors <i>R</i> are based on <i>F</i>, with <i>F</i> set to zero for
negative <i>F</i>^2^. The threshold expression of <i>F</i>^2^ >
\s(<i>F</i>^2^) is used only for calculating <i>R</i>-factors(gt) <i>etc</i>.
and is not relevant to the choice of reflections for refinement.
<i>R</i>-factors based on <i>F</i>^2^ are statistically about twice as large
as those based on <i>F</i>, and <i>R</i>- factors based on ALL data will be
even larger. The 2-aminoethanethiolate ligand of one unit containing Fe3 and
Fe4 atoms is disordered over two positions with the occupancies of 0.75 and
0.25. The C3B atom in the minor component is restrained based on ISOR.
;
_reflns_number_total     2365
_reflns_number_gt     2144
_reflns_threshold_expression     >2sigma(I)
_refine_ls_structure_factor_coef     Fsqd
_refine_ls_matrix_type     full
_refine_ls_R_factor_all     0.0351
_refine_ls_R_factor_gt     0.0320
_refine_ls_wR_factor_gt     0.0982
_refine_ls_wR_factor_ref     0.0996
_refine_ls_goodness_of_fit_ref     1.385
_refine_ls_restrained_S_all     1.388
_refine_ls_number_reflns     2365
_refine_ls_number_parameters     165
_refine_ls_number_restraints     6
_refine_ls_hydrogen_treatment     constr
_refine_ls_weighting_scheme     calc
_refine_ls_weighting_details
         'calc w=1/[\s^2^(Fo^2^)+(0.0456P)^2^+3.0528P] where P=(Fo^2^+2Fc^2^)/3'
_atom_sites_solution_hydrogens     geom
_atom_sites_solution_primary     direct
_atom_sites_solution_secondary     difmap
_refine_ls_shift/su_max     0.001
_refine_ls_shift/su_mean     0.001
_refine_diff_density_max     1.088
_refine_diff_density_min     -0.311
_refine_ls_extinction_method     none
_refine_ls_extinction_coef     ?
loop_
    _atom_type_symbol
    _atom_type_description
    _atom_type_scat_dispersion_real
    _atom_type_scat_dispersion_imag
    _atom_type_scat_source
    'Fe' 'Fe' 0.3463 0.8444
                         'International Tables Vol C Tables 4.2.6.8 and 6.1.1.4'
    'C' 'C' 0.0033 0.0016
                         'International Tables Vol C Tables 4.2.6.8 and 6.1.1.4'
    'H' 'H' 0.0000 0.0000
                         'International Tables Vol C Tables 4.2.6.8 and 6.1.1.4'
    'N' 'N' 0.0061 0.0033
                         'International Tables Vol C Tables 4.2.6.8 and 6.1.1.4'
    'S' 'S' 0.1246 0.1234
                         'International Tables Vol C Tables 4.2.6.8 and 6.1.1.4'
    'Cl' 'Cl' 0.1484 0.1585
                         'International Tables Vol C Tables 4.2.6.8 and 6.1.1.4'
    'O' 'O' 0.0106 0.0060
                         'International Tables Vol C Tables 4.2.6.8 and 6.1.1.4'
_computing_data_collection     'PROCESS-AUTO (Rigaku, 1998)'
_computing_cell_refinement     'PROCESS-AUTO (Rigaku, 1998)'
_computing_data_reduction     'CrystalStructure (Rigaku/MSC, 2004)'
_computing_structure_solution     'SIR97 (Altomare <i>et al.</i>,  1999)'
_computing_structure_refinement     'SHELXL97 (Sheldrick, 2008)'
_computing_molecular_graphics     'ORTEP-3 for windows (Farrugia, 1997)'
_computing_publication_material     'Yadokari-XG (Wakita, 2000)'
loop_
    _atom_site_type_symbol
    _atom_site_label
    _atom_site_fract_x
    _atom_site_fract_y
    _atom_site_fract_z
    _atom_site_U_iso_or_equiv
    _atom_site_adp_type
    _atom_site_calc_flag
    _atom_site_refinement_flags
    _atom_site_occupancy
    _atom_site_disorder_assembly
    _atom_site_disorder_group
    Fe Fe1 0.3333 0.6667 0.1667 0.01712(18) Uani d S 1 . .
    Fe Fe2 0.3333 0.6667 0.269870(17) 0.01673(15) Uani d S 1 . .
    S S1 0.21510(4) 0.53292(4) 0.219319(19) 0.02149(15) Uani d . 1 . .
    N N1 0.20358(15) 0.64420(15) 0.31253(7) 0.0255(4) Uani d . 1 . .
    H H1 0.2151 0.6336 0.3460 0.031 Uiso calc R 1 . .
    H H2 0.1986 0.7059 0.3110 0.031 Uiso calc R 1 . .
    C C1 0.09906(18) 0.5506(2) 0.29524(9) 0.0308(5) Uani d . 1 . .
    H H3 0.0382 0.5595 0.3071 0.037 Uiso calc R 1 . .
    H H4 0.0903 0.4828 0.3100 0.037 Uiso calc R 1 . .
    C C2 0.09795(17) 0.5441(2) 0.23732(9) 0.0302(5) Uani d . 1 . .
    H H5 0.1026 0.6098 0.2222 0.036 Uiso calc R 1 . .
    H H6 0.0306 0.4802 0.2253 0.036 Uiso calc R 1 . .
    Fe Fe3 0.3333 0.6667 0.6667 0.02171(19) Uani d S 1 . .
    Fe Fe4 0.3333 0.6667 0.563330(19) 0.02155(16) Uani d S 1 . .
    S S2 0.20595(6) 0.53902(6) 0.61393(3) 0.02341(18) Uani d P 0.75 A 1
    N N2 0.2103(3) 0.6563(3) 0.52058(14) 0.0300(8) Uani d P 0.75 A 1
    H H7 0.2163 0.7234 0.5193 0.036 Uiso calc PR 0.75 A 1
    H H8 0.2176 0.6377 0.4878 0.036 Uiso calc PR 0.75 A 1
    C C3 0.0975(3) 0.5650(4) 0.59679(17) 0.0394(9) Uani d P 0.75 A 1
    H H9 0.0267 0.5041 0.6076 0.047 Uiso calc PR 0.75 A 1
    H H10 0.1083 0.6319 0.6135 0.047 Uiso calc PR 0.75 A 1
    C C4 0.1011(4) 0.5773(4) 0.5393(2) 0.0425(11) Uani d P 0.75 A 1
    H H11 0.0776 0.5062 0.5233 0.051 Uiso calc PR 0.75 A 1
    H H12 0.0496 0.6011 0.5289 0.051 Uiso calc PR 0.75 A 1
    S S2B 0.2622(3) 0.7412(2) 0.61334(10) 0.0335(5) Uani d P 0.25 A 2
    N N2B 0.1951(9) 0.6067(9) 0.5199(5) 0.035(3) Uani d P 0.25 A 2
    H H13 0.2127 0.6372 0.4879 0.041 Uiso calc PR 0.25 A 2
    H H14 0.1655 0.5332 0.5163 0.041 Uiso calc PR 0.25 A 2
    C C3B 0.1180(11) 0.6301(17) 0.5950(6) 0.065(4) Uani d PU 0.25 A 2
    H H15 0.1036 0.5589 0.6078 0.078 Uiso calc PR 0.25 A 2
    H H16 0.0638 0.6462 0.6098 0.078 Uiso calc PR 0.25 A 2
    C C4B 0.1130(14) 0.6295(15) 0.5432(8) 0.060(5) Uani d P 0.25 A 2
    H H17 0.1257 0.7006 0.5311 0.072 Uiso calc PR 0.25 A 2
    H H18 0.0399 0.5737 0.5321 0.072 Uiso calc PR 0.25 A 2
    Cl Cl1 0.17461(5) 0.41937(4) 0.42062(2) 0.03377(17) Uani d . 1 . .
    O O1 0.12758(17) 0.38390(16) 0.47031(7) 0.0460(5) Uani d . 1 . .
    O O2 0.20389(18) 0.53133(14) 0.41480(8) 0.0492(5) Uani d . 1 . .
    O O3 0.0981(2) 0.35574(17) 0.38241(8) 0.0604(6) Uani d . 1 . .
    O O4 0.26978(18) 0.41114(19) 0.41632(9) 0.0583(6) Uani d . 1 . .
loop_
    _atom_site_aniso_label
    _atom_site_aniso_U_11
    _atom_site_aniso_U_22
    _atom_site_aniso_U_33
    _atom_site_aniso_U_12
    _atom_site_aniso_U_13
    _atom_site_aniso_U_23
    Fe1 0.0171(2) 0.0171(2) 0.0173(4) 0.00853(12) 0.000 0.000
    Fe2 0.01850(19) 0.01850(19) 0.0132(3) 0.00925(9) 0.000 0.000
    S1 0.0233(3) 0.0207(3) 0.0166(3) 0.0081(2) -0.00003(18) 0.00068(17)
    N1 0.0293(10) 0.0302(10) 0.0174(9) 0.0151(8) 0.0022(7) 0.0004(7)
    C1 0.0224(11) 0.0387(13) 0.0235(12) 0.0094(10) 0.0051(8) 0.0034(9)
    C2 0.0180(10) 0.0410(13) 0.0235(11) 0.0088(10) 0.0020(8) 0.0009(9)
    Fe3 0.0190(2) 0.0190(2) 0.0272(4) 0.00950(12) 0.000 0.000
    Fe4 0.0229(2) 0.0229(2) 0.0189(3) 0.01145(10) 0.000 0.000
    S2 0.0220(4) 0.0236(4) 0.0205(4) 0.0082(3) -0.0005(3) -0.0008(3)
    N2 0.0387(19) 0.033(2) 0.0200(15) 0.0197(19) -0.0061(12) -0.0045(16)
    C3 0.0233(18) 0.052(2) 0.040(2) 0.0165(19) -0.0008(14) 0.001(2)
    C4 0.031(2) 0.060(3) 0.036(2) 0.023(3) -0.0093(15) -0.007(2)
    S2B 0.0387(15) 0.0385(14) 0.0369(14) 0.0294(14) -0.0028(11) 0.0001(11)
    N2B 0.034(5) 0.030(6) 0.037(5) 0.014(6) -0.011(4) -0.014(5)
    C3B 0.026(6) 0.124(13) 0.053(8) 0.043(9) -0.010(5) -0.014(10)
    C4B 0.033(7) 0.066(12) 0.082(12) 0.026(9) -0.018(7) -0.014(11)
    Cl1 0.0459(4) 0.0229(3) 0.0229(3) 0.0100(2) -0.0001(2) 0.00124(19)
    O1 0.0606(13) 0.0428(11) 0.0322(10) 0.0239(10) 0.0109(9) 0.0091(8)
    O2 0.0767(15) 0.0243(9) 0.0382(12) 0.0188(9) -0.0039(10) 0.0027(7)
    O3 0.0780(16) 0.0390(11) 0.0502(13) 0.0188(11) -0.0270(11) -0.0113(9)
    O4 0.0501(12) 0.0571(13) 0.0655(15) 0.0252(11) 0.0103(10) 0.0076(11)
_geom_special_details
;
All e.s.d.'s (except the e.s.d. in the dihedral angle between two l.s. planes)
are estimated using the full covariance matrix. The cell e.s.d.'s are taken
into account individually in the estimation of e.s.d.'s in distances, angles
and torsion angles; correlations between e.s.d.'s in cell parameters are only
used when they are defined by crystal symmetry. An approximate (isotropic)
treatment of cell e.s.d.'s is used for estimating e.s.d.'s involving l.s.
planes.
;
loop_
    _geom_bond_atom_site_label_1
    _geom_bond_atom_site_label_2
    _geom_bond_site_symmetry_2
    _geom_bond_distance
    _geom_bond_publ_flag
    Fe1 S1 15 2.2763(5) ?
    Fe1 S1 13_565 2.2763(5) ?
    Fe1 S1 3_565 2.2764(5) ?
    Fe1 S1 . 2.2764(5) y
    Fe1 S1 2_665 2.2764(5) ?
    Fe1 S1 14_455 2.2764(5) ?
    Fe2 N1 . 2.0482(18) y
    Fe2 N1 3_565 2.0482(18) ?
    Fe2 N1 2_665 2.0482(18) ?
    Fe2 S1 3_565 2.2434(6) ?
    Fe2 S1 . 2.2434(6) y
    Fe2 S1 2_665 2.2434(6) ?
    S1 C2 . 1.821(2) ?
    N1 C1 . 1.492(3) ?
    N1 H1 . 0.9200 ?
    N1 H2 . 0.9200 ?
    C1 C2 . 1.521(3) ?
    C1 H3 . 0.9900 ?
    C1 H4 . 0.9900 ?
    C2 H5 . 0.9900 ?
    C2 H6 . 0.9900 ?
    Fe3 S2B 13_566 2.281(2) ?
    Fe3 S2B . 2.281(2) y
    Fe3 S2B 2_665 2.281(2) ?
    Fe3 S2B 3_565 2.281(2) ?
    Fe3 S2B 14_456 2.281(2) ?
    Fe3 S2B 15_556 2.281(2) ?
    Fe3 S2 15_556 2.2869(7) ?
    Fe3 S2 3_565 2.2869(7) ?
    Fe3 S2 . 2.2869(7) y
    Fe3 S2 2_665 2.2869(7) ?
    Fe3 S2 13_566 2.2870(7) ?
    Fe3 S2 14_456 2.2870(7) ?
    Fe4 N2 . 2.026(4) y
    Fe4 N2 3_565 2.026(4) ?
    Fe4 N2 2_665 2.026(4) ?
    Fe4 N2B . 2.059(11) y
    Fe4 N2B 3_565 2.059(11) ?
    Fe4 N2B 2_665 2.059(11) ?
    Fe4 S2B . 2.229(2) y
    Fe4 S2B 3_565 2.229(2) ?
    Fe4 S2B 2_665 2.229(2) ?
    Fe4 S2 3_565 2.2535(7) ?
    Fe4 S2 . 2.2535(8) y
    Fe4 S2 2_665 2.2535(7) ?
    S2 C3 . 1.821(4) ?
    N2 C4 . 1.480(7) ?
    N2 H7 . 0.9200 ?
    N2 H8 . 0.9200 ?
    C3 C4 . 1.514(7) ?
    C3 H9 . 0.9900 ?
    C3 H10 . 0.9900 ?
    C4 H11 . 0.9900 ?
    C4 H12 . 0.9900 ?
    S2B C3B . 1.929(16) ?
    N2B C4B . 1.49(2) ?
    N2B H13 . 0.9200 ?
    N2B H14 . 0.9200 ?
    C3B C4B . 1.36(3) ?
    C3B H15 . 0.9900 ?
    C3B H16 . 0.9900 ?
    C4B H17 . 0.9900 ?
    C4B H18 . 0.9900 ?
    Cl1 O3 . 1.425(2) ?
    Cl1 O4 . 1.426(2) ?
    Cl1 O1 . 1.4369(18) ?
    Cl1 O2 . 1.4447(18) ?
loop_
    _geom_angle_atom_site_label_1
    _geom_angle_atom_site_label_2
    _geom_angle_atom_site_label_3
    _geom_angle_site_symmetry_1
    _geom_angle_site_symmetry_3
    _geom_angle
    _geom_angle_publ_flag
    S1 Fe1 S1 15 13_565 87.042(18) ?
    S1 Fe1 S1 15 3_565 180.00(3) ?
    S1 Fe1 S1 13_565 3_565 92.959(18) ?
    S1 Fe1 S1 15 . 92.960(18) ?
    S1 Fe1 S1 13_565 . 180.0 ?
    S1 Fe1 S1 3_565 . 87.039(18) ?
    S1 Fe1 S1 15 2_665 92.961(18) ?
    S1 Fe1 S1 13_565 2_665 92.961(18) ?
    S1 Fe1 S1 3_565 2_665 87.039(18) ?
    S1 Fe1 S1 . 2_665 87.039(18) ?
    S1 Fe1 S1 15 14_455 87.041(18) ?
    S1 Fe1 S1 13_565 14_455 87.040(18) ?
    S1 Fe1 S1 3_565 14_455 92.959(18) ?
    S1 Fe1 S1 . 14_455 92.960(18) ?
    S1 Fe1 S1 2_665 14_455 180.0 ?
    N1 Fe2 N1 . 3_565 93.02(7) ?
    N1 Fe2 N1 . 2_665 93.02(7) ?
    N1 Fe2 N1 3_565 2_665 93.02(7) ?
    N1 Fe2 S1 . 3_565 91.05(5) ?
    N1 Fe2 S1 3_565 3_565 87.26(5) ?
    N1 Fe2 S1 2_665 3_565 175.90(5) ?
    N1 Fe2 S1 . . 87.26(5) ?
    N1 Fe2 S1 3_565 . 175.90(5) ?
    N1 Fe2 S1 2_665 . 91.05(5) ?
    S1 Fe2 S1 3_565 . 88.65(2) ?
    N1 Fe2 S1 . 2_665 175.90(5) y
    N1 Fe2 S1 3_565 2_665 91.05(5) ?
    N1 Fe2 S1 2_665 2_665 87.26(5) ?
    S1 Fe2 S1 3_565 2_665 88.65(2) ?
    S1 Fe2 S1 . 2_665 88.65(2) ?
    C2 S1 Fe2 . . 96.07(8) ?
    C2 S1 Fe1 . . 114.36(8) ?
    Fe2 S1 Fe1 . . 73.546(18) y
    C1 N1 Fe2 . . 113.33(14) ?
    C1 N1 H1 . . 108.9 ?
    Fe2 N1 H1 . . 108.9 ?
    C1 N1 H2 . . 108.9 ?
    Fe2 N1 H2 . . 108.9 ?
    H1 N1 H2 . . 107.7 ?
    N1 C1 C2 . . 109.46(17) ?
    N1 C1 H3 . . 109.8 ?
    C2 C1 H3 . . 109.8 ?
    N1 C1 H4 . . 109.8 ?
    C2 C1 H4 . . 109.8 ?
    H3 C1 H4 . . 108.2 ?
    C1 C2 S1 . . 106.38(15) ?
    C1 C2 H5 . . 110.5 ?
    S1 C2 H5 . . 110.5 ?
    C1 C2 H6 . . 110.5 ?
    S1 C2 H6 . . 110.5 ?
    H5 C2 H6 . . 108.6 ?
    S2B Fe3 S2B 13_566 . 179.9980(10)
                                    ?
    S2B Fe3 S2B 13_566 2_665 93.64(9) ?
    S2B Fe3 S2B . 2_665 86.37(9) ?
    S2B Fe3 S2B 13_566 3_565 93.64(9) ?
    S2B Fe3 S2B . 3_565 86.37(9) ?
    S2B Fe3 S2B 2_665 3_565 86.37(9) ?
    S2B Fe3 S2B 13_566 14_456 86.36(9) ?
    S2B Fe3 S2B . 14_456 93.63(9) ?
    S2B Fe3 S2B 2_665 14_456 180.00(10) ?
    S2B Fe3 S2B 3_565 14_456 93.64(9) ?
    S2B Fe3 S2B 13_566 15_556 86.36(9) ?
    S2B Fe3 S2B . 15_556 93.63(9) ?
    S2B Fe3 S2B 2_665 15_556 93.64(9) ?
    S2B Fe3 S2B 3_565 15_556 179.9980(10)
                                        ?
    S2B Fe3 S2B 14_456 15_556 86.36(9) ?
    S2 Fe3 S2 15_556 3_565 180.00(5) ?
    S2 Fe3 S2 15_556 . 92.77(3) ?
    S2 Fe3 S2 3_565 . 87.23(3) ?
    S2 Fe3 S2 15_556 2_665 92.77(3) ?
    S2 Fe3 S2 3_565 2_665 87.23(3) ?
    S2 Fe3 S2 . 2_665 87.23(3) ?
    S2 Fe3 S2 15_556 13_566 87.23(3) ?
    S2 Fe3 S2 3_565 13_566 92.77(3) ?
    S2 Fe3 S2 . 13_566 180.0 ?
    S2 Fe3 S2 2_665 13_566 92.77(3) ?
    S2 Fe3 S2 15_556 14_456 87.23(3) ?
    S2 Fe3 S2 3_565 14_456 92.77(3) ?
    S2 Fe3 S2 . 14_456 92.77(3) ?
    S2 Fe3 S2 2_665 14_456 179.9990(10)
                                      ?
    S2 Fe3 S2 13_566 14_456 87.23(3) ?
    N2 Fe4 N2 . 3_565 92.34(15) ?
    N2 Fe4 N2 . 2_665 92.34(15) ?
    N2 Fe4 N2 3_565 2_665 92.34(15) ?
    N2B Fe4 N2B . 3_565 92.4(5) ?
    N2 Fe4 N2B . 2_665 103.6(3) ?
    N2 Fe4 N2B 3_565 2_665 78.4(3) ?
    N2 Fe4 N2B 2_665 2_665 17.7(3) ?
    N2B Fe4 N2B . 2_665 92.4(5) ?
    N2B Fe4 N2B 3_565 2_665 92.4(5) ?
    N2B Fe4 S2B . . 87.3(3) ?
    N2B Fe4 S2B 3_565 . 91.5(4) ?
    N2B Fe4 S2B 2_665 . 176.1(3) ?
    N2B Fe4 S2B . 3_565 176.1(3) y
    N2B Fe4 S2B 3_565 3_565 87.3(3) ?
    N2B Fe4 S2B 2_665 3_565 91.5(4) ?
    S2B Fe4 S2B . 3_565 88.91(9) ?
    N2B Fe4 S2B . 2_665 91.5(4) ?
    N2B Fe4 S2B 3_565 2_665 176.1(3) ?
    N2B Fe4 S2B 2_665 2_665 87.3(3) ?
    S2B Fe4 S2B . 2_665 88.91(9) ?
    S2B Fe4 S2B 3_565 2_665 88.91(9) ?
    N2 Fe4 S2 . 3_565 91.91(11) ?
    N2 Fe4 S2 3_565 3_565 86.94(11) ?
    N2 Fe4 S2 2_665 3_565 175.71(11) ?
    N2 Fe4 S2 . . 86.94(11) ?
    N2 Fe4 S2 3_565 . 175.71(11) ?
    N2 Fe4 S2 2_665 . 91.91(11) ?
    S2 Fe4 S2 3_565 . 88.86(3) ?
    N2 Fe4 S2 . 2_665 175.71(11) y
    N2 Fe4 S2 3_565 2_665 91.91(11) ?
    N2 Fe4 S2 2_665 2_665 86.94(11) ?
    S2 Fe4 S2 3_565 2_665 88.86(3) ?
    S2 Fe4 S2 . 2_665 88.86(3) ?
    C3 S2 Fe4 . . 96.60(14) ?
    C3 S2 Fe3 . . 113.93(15) ?
    Fe4 S2 Fe3 . . 73.27(2) y
    C4 N2 Fe4 . . 114.7(3) ?
    C4 N2 H7 . . 108.6 ?
    Fe4 N2 H7 . . 108.6 ?
    C4 N2 H8 . . 108.6 ?
    Fe4 N2 H8 . . 108.6 ?
    H7 N2 H8 . . 107.6 ?
    C4 C3 S2 . . 106.6(3) ?
    C4 C3 H9 . . 110.4 ?
    S2 C3 H9 . . 110.4 ?
    C4 C3 H10 . . 110.4 ?
    S2 C3 H10 . . 110.4 ?
    H9 C3 H10 . . 108.6 ?
    N2 C4 C3 . . 112.4(4) ?
    N2 C4 H11 . . 109.1 ?
    C3 C4 H11 . . 109.1 ?
    N2 C4 H12 . . 109.1 ?
    C3 C4 H12 . . 109.1 ?
    H11 C4 H12 . . 107.9 ?
    C3B S2B Fe4 . . 90.9(5) ?
    C3B S2B Fe3 . . 108.1(6) ?
    Fe4 S2B Fe3 . . 73.83(7) y
    C4B N2B Fe4 . . 112.1(9) ?
    C4B N2B H13 . . 109.2 ?
    Fe4 N2B H13 . . 109.2 ?
    C4B N2B H14 . . 109.2 ?
    Fe4 N2B H14 . . 109.2 ?
    H13 N2B H14 . . 107.9 ?
    C4B C3B S2B . . 106.6(13) ?
    C4B C3B H15 . . 110.4 ?
    S2B C3B H15 . . 110.4 ?
    C4B C3B H16 . . 110.4 ?
    S2B C3B H16 . . 110.4 ?
    H15 C3B H16 . . 108.6 ?
    C3B C4B N2B . . 111.5(14) ?
    C3B C4B H17 . . 109.3 ?
    N2B C4B H17 . . 109.3 ?
    C3B C4B H18 . . 109.3 ?
    N2B C4B H18 . . 109.3 ?
    H17 C4B H18 . . 108.0 ?
    O3 Cl1 O4 . . 110.49(15) ?
    O3 Cl1 O1 . . 109.78(14) ?
    O4 Cl1 O1 . . 109.85(13) ?
    O3 Cl1 O2 . . 109.71(13) ?
    O4 Cl1 O2 . . 108.82(14) ?
    O1 Cl1 O2 . . 108.16(12) ?
loop_
    _geom_torsion_atom_site_label_1
    _geom_torsion_atom_site_label_2
    _geom_torsion_atom_site_label_3
    _geom_torsion_atom_site_label_4
    _geom_torsion_site_symmetry_1
    _geom_torsion_site_symmetry_2
    _geom_torsion_site_symmetry_3
    _geom_torsion_site_symmetry_4
    _geom_torsion
    _geom_torsion_publ_flag
    N1 Fe2 S1 C2 . . . . 21.81(10) ?
    N1 Fe2 S1 C2 2_665 . . . 114.79(9) ?
    S1 Fe2 S1 C2 3_565 . . . -69.30(8) ?
    S1 Fe2 S1 C2 2_665 . . . -157.98(8) ?
    N1 Fe2 S1 Fe1 . . . . 135.45(5) ?
    N1 Fe2 S1 Fe1 2_665 . . . -131.57(5) ?
    S1 Fe2 S1 Fe1 3_565 . . . 44.341(11) ?
    S1 Fe2 S1 Fe1 2_665 . . . -44.341(11) ?
    S1 Fe1 S1 C2 15 . . . -134.32(9) ?
    S1 Fe1 S1 C2 3_565 . . . 45.68(9) ?
    S1 Fe1 S1 C2 2_665 . . . 132.87(8) ?
    S1 Fe1 S1 C2 14_455 . . . -47.13(8) ?
    S1 Fe1 S1 Fe2 15 . . . 136.408(8) ?
    S1 Fe1 S1 Fe2 3_565 . . . -43.592(8) ?
    S1 Fe1 S1 Fe2 2_665 . . . 43.592(8) ?
    S1 Fe1 S1 Fe2 14_455 . . . -136.406(8) ?
    N1 Fe2 N1 C1 3_565 . . . -179.13(15) ?
    N1 Fe2 N1 C1 2_665 . . . -85.94(19) ?
    S1 Fe2 N1 C1 3_565 . . . 93.56(15) ?
    S1 Fe2 N1 C1 . . . . 4.96(15) ?
    Fe2 N1 C1 C2 . . . . -37.5(2) ?
    N1 C1 C2 S1 . . . . 57.4(2) ?
    Fe2 S1 C2 C1 . . . . -46.89(16) ?
    Fe1 S1 C2 C1 . . . . -121.55(14) ?
    N2 Fe4 S2 C3 . . . . -23.37(18) ?
    N2 Fe4 S2 C3 2_665 . . . -115.61(18) ?
    S2 Fe4 S2 C3 3_565 . . . 68.61(15) ?
    S2 Fe4 S2 C3 2_665 . . . 157.50(15) ?
    N2 Fe4 S2 Fe3 . . . . -136.42(10) ?
    N2 Fe4 S2 Fe3 2_665 . . . 131.34(11) ?
    S2 Fe4 S2 Fe3 3_565 . . . -44.441(14) ?
    S2 Fe4 S2 Fe3 2_665 . . . 44.441(14) ?
    S2 Fe3 S2 C3 15_556 . . . 133.80(16) ?
    S2 Fe3 S2 C3 3_565 . . . -46.20(16) ?
    S2 Fe3 S2 C3 2_665 . . . -133.55(16) ?
    S2 Fe3 S2 C3 14_456 . . . 46.45(16) ?
    S2 Fe3 S2 Fe4 15_556 . . . -136.322(12) ?
    S2 Fe3 S2 Fe4 3_565 . . . 43.680(12) ?
    S2 Fe3 S2 Fe4 2_665 . . . -43.680(12) ?
    S2 Fe3 S2 Fe4 14_456 . . . 136.320(12) ?
    N2 Fe4 N2 C4 3_565 . . . -175.7(3) ?
    N2 Fe4 N2 C4 2_665 . . . 91.9(4) ?
    S2 Fe4 N2 C4 3_565 . . . -88.6(3) ?
    S2 Fe4 N2 C4 . . . . 0.1(3) ?
    Fe4 S2 C3 C4 . . . . 44.5(3) ?
    Fe3 S2 C3 C4 . . . . 119.0(3) ?
    Fe4 N2 C4 C3 . . . . 30.6(5) ?
    S2 C3 C4 N2 . . . . -51.4(5) ?
    N2B Fe4 S2B C3B . . . . 27.4(7) ?
    N2B Fe4 S2B C3B 3_565 . . . 119.7(7) ?
    S2B Fe4 S2B C3B 3_565 . . . -153.1(6) ?
    S2B Fe4 S2B C3B 2_665 . . . -64.1(6) ?
    N2B Fe4 S2B Fe3 . . . . 136.0(4) ?
    N2B Fe4 S2B Fe3 3_565 . . . -131.7(3) ?
    S2B Fe4 S2B Fe3 3_565 . . . -44.47(4) ?
    S2B Fe4 S2B Fe3 2_665 . . . 44.47(4) ?
    S2B Fe3 S2B C3B 2_665 . . . 42.2(5) ?
    S2B Fe3 S2B C3B 3_565 . . . 128.8(5) ?
    S2B Fe3 S2B C3B 14_456 . . . -137.8(5) ?
    S2B Fe3 S2B C3B 15_556 . . . -51.2(5) ?
    S2B Fe3 S2B Fe4 2_665 . . . -43.29(4) ?
    S2B Fe3 S2B Fe4 3_565 . . . 43.29(4) ?
    S2B Fe3 S2B Fe4 14_456 . . . 136.71(4) ?
    S2B Fe3 S2B Fe4 15_556 . . . -136.71(4) ?
    N2B Fe4 N2B C4B 3_565 . . . -96.9(14) ?
    N2B Fe4 N2B C4B 2_665 . . . 170.6(12) ?
    S2B Fe4 N2B C4B . . . . -5.5(11) ?
    S2B Fe4 N2B C4B 2_665 . . . 83.3(11) ?
    Fe4 S2B C3B C4B . . . . -54.2(13) ?
    Fe3 S2B C3B C4B . . . . -127.5(12) ?
    S2B C3B C4B N2B . . . . 59.4(18) ?
    Fe4 N2B C4B C3B . . . . -32.3(19) ?
loop_
    _geom_hbond_atom_site_label_D
    _geom_hbond_atom_site_label_H
    _geom_hbond_atom_site_label_A
    _geom_hbond_site_symmetry_A
    _geom_hbond_distance_DH
    _geom_hbond_distance_HA
    _geom_hbond_distance_DA
    _geom_hbond_angle_DHA
    _geom_hbond_publ_flag
    N1 H1 O2 . 0.92 2.28 3.130(3) 154.3 y
    N1 H2 O3 18 0.92 2.40 3.162(3) 140.3 y
    N2 H7 O1 3_565 0.92 2.30 3.110(4) 146.7 y
    N2 H8 O2 . 0.92 2.39 3.274(4) 161.0 y
    N2B H13 O2 . 0.92 2.41 2.984(12) 120.8 y
    N2B H14 O1 . 0.92 2.27 3.112(11) 152.4 y
data_global
_journal_date_recd_electronic     2008-10-21
_journal_date_accepted     2008-11-04
_journal_name_full     'Acta Crystallographica, Section E'
_journal_year     2008
_journal_volume     64
_journal_issue     12
_journal_page_first     m1519
_journal_page_last     m1520
_journal_paper_category     QM
_journal_coeditor_code     NG2504
_publ_contact_author_name     'Dr. Asako Igashira-Kamiyama'
_publ_contact_author_address
;
Department of Chemistry, Graduate school of Science, Osaka University,
Machikaneyama 1-1, Toyonaka, Osaka 560-0043, Japan
;
_publ_contact_author_email     'igashira@chem.sci.osaka-u.ac.jp'
_publ_contact_author_fax     '+81-6-6850-5766'
_publ_contact_author_phone     '+81-6-6850-5786'
_publ_section_title
;
Hexakis(\m~2~-2-aminoethanethiolato)triiron(III) tris(perchlorate)
;
loop_
    _publ_author_name
    _publ_author_footnote
    _publ_author_address
    'Igashira-Kamiyama, Asako' .
;
Department of Chemistry, Graduate School of Science, Osaka University,
Toyonaka, Osaka 560-0043, Japan
;
    'Konno, Takumi' .
;
Department of Chemistry, Graduate School of Science, Osaka University,
Toyonaka, Osaka 560-0043, Japan
;
_publ_section_synopsis     .
