# Supplementary material for: Hexakis(μ2-2-amino­ethanethiol­ato)­triiron(III) tris(perchlorate)
Source: Acta Crystallogr Sect E Struct Rep Online. 2008 Nov 8;64(Pt 12):m1519–20. doi: 10.1107/S1600536808036167 (PMC2959897; doi:10.1107/S1600536808036167)
Supplement: Supplementary file 2 [file e-64-m1519-Isup2.hkl]

# 
# h,k,l, Fc-squared, Fo-squared, sigma(Fo-squared) and status flag 
# 
data_I
_shelx_title ' iga9' 
_shelx_refln_list_code          4 
_shelx_F_calc_maximum      680.70 
_exptl_crystal_F_000      2826.00 
_reflns_d_resolution_high  0.7711 
 
loop_ 
 _symmetry_equiv_pos_as_xyz 
 'x, y, z' 
 '-y, x-y, z' 
 '-x+y, -x, z' 
 'x+2/3, y+1/3, z+1/3' 
 '-y+2/3, x-y+1/3, z+1/3' 
 '-x+y+2/3, -x+1/3, z+1/3' 
 'x+1/3, y+2/3, z+2/3' 
 '-y+1/3, x-y+2/3, z+2/3' 
 '-x+y+1/3, -x+2/3, z+2/3' 
 '-x, -y, -z' 
 'y, -x+y, -z' 
 'x-y, x, -z' 
 '-x+2/3, -y+1/3, -z+1/3' 
 'y+2/3, -x+y+1/3, -z+1/3' 
 'x-y+2/3, x+1/3, -z+1/3' 
 '-x+1/3, -y+2/3, -z+2/3' 
 'y+1/3, -x+y+2/3, -z+2/3' 
 'x-y+1/3, x+2/3, -z+2/3' 
 
_cell_length_a    14.2852 
_cell_length_b    14.2852 
_cell_length_c    26.2187 
_cell_angle_alpha  90.000 
_cell_angle_beta   90.000 
_cell_angle_gamma 120.000 
 
_shelx_F_squared_multiplier     1.000 
 
loop_ 
 _refln_index_h 
 _refln_index_k 
 _refln_index_l 
 _refln_F_squared_calc 
 _refln_F_squared_meas 
 _refln_F_squared_sigma 
 _refln_observed_status 
   0   3   0      985.01     1383.54     46.61 o 
  -2   4   0    72308.21    79561.63   1260.67 o 
  -4   5   0     1053.46     1967.29     39.81 o 
  -1   5   0   154578.03   157112.23   2984.71 o 
  -3   6   0    84960.99    90667.77   1649.86 o 
   0   6   0    53386.73    56200.95    852.03 o 
  -5   7   0    64257.46    65133.61   1091.26 o 
  -2   7   0   123327.37   134879.06   2521.48 o 
  -7   8   0   337291.72   365235.75   9480.75 o 
  -4   8   0     1952.29     2401.72    124.51 o 
  -1   8   0   329649.72   371911.34  10421.22 o 
  -6   9   0    40831.29    39748.38    654.94 o 
  -3   9   0   189189.36   209488.77   4835.77 o 
   0   9   0   184407.61   193931.06   4226.42 o 
  -8  10   0    76035.87    76399.69   1459.32 o 
  -5  10   0    24075.68    24307.46    549.60 o 
  -2  10   0   120822.35   128789.59   2819.99 o 
 -10  11   0     6176.55     6481.81    110.37 o 
  -7  11   0     2792.46     2526.74     72.50 o 
  -4  11   0    70930.22    73281.50   1614.86 o 
  -1  11   0    15247.55    15473.11    275.00 o 
  -9  12   0       94.17      185.42     24.90 o 
  -6  12   0    23530.74    21582.40    455.78 o 
  -3  12   0     6862.15     6868.96    140.30 o 
   0  12   0    17725.61    17703.16    314.24 o 
 -11  13   0     5042.39     4782.09     91.50 o 
  -8  13   0    26823.93    26658.33    412.95 o 
  -5  13   0     3454.26     3474.87    113.97 o 
  -2  13   0    10121.84    10369.27    288.17 o 
 -13  14   0    10691.76    10495.92    274.22 o 
 -10  14   0    52499.34    54837.88    928.19 o 
  -7  14   0    29379.12    29123.59    692.66 o 
  -4  14   0     2463.94     2450.72    110.24 o 
  -1  14   0    25699.22    26467.74    518.27 o 
 -12  15   0    11109.05    10574.61    266.38 o 
  -9  15   0    62580.68    64064.23   1179.01 o 
  -6  15   0    23845.67    24964.24    534.04 o 
  -3  15   0    11427.95    11844.52    290.83 o 
   0  15   0    24125.17    25024.50    599.71 o 
 -14  16   0     8949.84     9469.64    280.94 o 
 -11  16   0    18216.05    19812.26    323.23 o 
  -8  16   0    55219.88    58624.65   1378.94 o 
  -5  16   0    11950.57    12528.11    346.51 o 
  -2  16   0    25505.00    26646.46    719.45 o 
 -13  17   0     3909.73     4076.98    266.30 o 
 -10  17   0    29890.88    32458.00    821.59 o 
  -7  17   0    15609.78    16356.51    445.84 o 
  -4  17   0     7844.62     8215.45    292.84 o 
 -12  18   0     4583.37     4792.36    314.52 o 
  -9  18   0    17615.80    17240.11    510.91 o 
  -6  18   0      886.78      783.68    169.67 o 
  -3   2   1      349.14      588.33     20.05 o 
   0   2   1    43076.36    46810.47    523.14 o 
  -5   3   1    22345.89    22242.06    452.83 o 
  -2   3   1    59083.21    72070.51   1050.86 o 
   1   3   1     4067.79     3948.05     49.23 o 
  -7   4   1    17220.08    15278.74    244.13 o 
  -4   4   1     9590.44    11223.29    209.17 o 
  -1   4   1      104.58      688.78     42.01 o 
   2   4   1    13018.04    11746.92    126.22 o 
  -9   5   1      933.84     1038.38     36.89 o 
  -6   5   1     5367.00     6701.25     82.06 o 
  -3   5   1      447.33      509.11     17.08 o 
   0   5   1     1208.49     1534.55     23.67 o 
   3   5   1      602.39      816.93     53.11 o 
 -11   6   1      854.75     1095.07     39.37 o 
  -8   6   1    18648.21    19963.89    229.18 o 
  -5   6   1     1212.06     1000.64     37.27 o 
  -2   6   1    21715.29    22162.56    338.65 o 
   1   6   1      564.09      697.29     47.54 o 
   4   6   1     3970.38     3721.06     73.67 o 
 -13   7   1     3102.56     3064.73     96.24 o 
 -10   7   1      381.32      367.77     18.51 o 
  -7   7   1     8328.15     9212.15    154.54 o 
  -4   7   1     1453.55     1816.96    110.49 o 
  -1   7   1     8194.18     8127.88    152.95 o 
   2   7   1     4595.62     4522.24     84.03 o 
   5   7   1     3284.07     3052.21     67.10 o 
 -15   8   1       47.94       25.81     31.70 o 
 -12   8   1       77.53       79.41     29.55 o 
  -9   8   1      766.70     1058.91     24.93 o 
  -6   8   1    13920.07    13818.81    234.95 o 
  -3   8   1     1476.52     1698.44     54.31 o 
   0   8   1    15402.01    18424.32    348.80 o 
   3   8   1     3869.49     4159.29     85.79 o 
   6   8   1        7.38       23.89     16.56 o 
 -17   9   1        6.37       42.72     52.62 o 
 -14   9   1     3938.47     4645.23    145.12 o 
 -11   9   1      508.99      657.02     47.54 o 
  -8   9   1     1601.81     1619.25     45.25 o 
  -5   9   1    16021.08    16201.11    293.97 o 
  -2   9   1     3640.87     4425.99    118.34 o 
   1   9   1     1486.42     1397.74     26.03 o 
   4   9   1      144.36      181.80     29.09 o 
   7   9   1     4115.45     4638.38    157.96 o 
 -16  10   1      360.30      516.96     76.88 o 
 -13  10   1      425.95      654.69    146.16 o 
 -10  10   1      805.15      616.22     28.45 o 
  -7  10   1     4939.92     5410.35     97.58 o 
  -4  10   1        8.87       24.06      8.90 o 
  -1  10   1    16574.62    17238.78    311.88 o 
   2  10   1    16037.52    15887.63    244.58 o 
   5  10   1     1717.30     1598.98     52.79 o 
   8  10   1       25.81       66.01     44.41 o 
 -18  11   1      465.72      591.90    100.36 o 
 -15  11   1       18.72       74.45     34.38 o 
 -12  11   1     2400.01     2564.45     70.04 o 
  -9  11   1    11684.48    11326.54    193.71 o 
  -6  11   1     7309.58     7378.22    157.90 o 
  -3  11   1       10.82       10.32     21.10 o 
   0  11   1        0.07        3.70     20.23 o 
   3  11   1     2699.11     2859.72     97.92 o 
   6  11   1      659.50      554.28    133.00 o 
 -17  12   1     2268.05     2320.77    121.03 o 
 -14  12   1      115.21      111.98     34.08 o 
 -11  12   1     1513.73     1255.83     78.46 o 
  -8  12   1        0.11       50.11     16.95 o 
  -5  12   1       88.56      101.56     36.41 o 
  -2  12   1       64.21       91.58     29.28 o 
   1  12   1      236.44      183.39     39.41 o 
   4  12   1      294.41      252.92     44.64 o 
 -16  13   1      858.18      783.50    146.14 o 
 -13  13   1     1830.83     2273.97    135.99 o 
 -10  13   1     5445.67     5541.04    111.59 o 
  -7  13   1     2055.21     1955.29     85.37 o 
  -4  13   1       44.14       55.11     32.34 o 
  -1  13   1       26.68       50.32     28.04 o 
   2  13   1       23.39       53.77     42.35 o 
 -15  14   1      109.06      170.84     55.44 o 
 -12  14   1      547.21      624.15     33.44 o 
  -9  14   1     1886.37     2124.01     61.68 o 
  -6  14   1      380.58      277.77     45.86 o 
  -3  14   1     1903.22     1978.71     77.48 o 
   0  14   1     4451.04     4743.95    163.77 o 
   3  14   1       31.25       31.52     36.48 o 
 -14  15   1       50.76      -19.55     37.60 o 
 -11  15   1      759.40      989.63     50.58 o 
  -8  15   1       74.53       58.05     23.90 o 
  -5  15   1       56.80       23.12     34.51 o 
  -2  15   1     1418.02     1603.08    101.50 o 
   1  15   1     1405.63     1689.45    111.70 o 
 -16  16   1        1.11      -32.94     46.51 o 
 -13  16   1      294.20      274.12     48.81 o 
 -10  16   1     3068.79     3319.81    129.83 o 
  -7  16   1     5017.27     5292.94    175.80 o 
  -4  16   1      864.44      894.05    113.19 o 
  -1  16   1       27.29        1.47     50.05 o 
 -12  17   1     2115.58     2289.09    236.09 o 
  -9  17   1        2.95       -7.61     39.67 o 
  -6  17   1     3268.98     3568.76    300.24 o 
  -3  17   1     1540.23     1936.96    145.75 o 
 -11  18   1      654.05      581.23    146.23 o 
  -8  18   1       26.27       47.36     66.60 o 
  -2   2   2   172710.39   197545.44   3016.07 o 
   1   2   2   136208.67   157072.94   2736.68 o 
  -4   3   2    14319.72    14565.35    294.48 o 
  -1   3   2   119148.19   131482.77   2390.20 o 
   2   3   2     5357.21     6689.37    138.66 o 
  -6   4   2    15913.22    17617.44    441.28 o 
  -3   4   2    35398.91    35714.60    458.05 o 
   0   4   2     2012.72     2083.86     38.20 o 
   3   4   2    43042.18    45633.42    578.38 o 
  -8   5   2    15796.99    16001.46    265.38 o 
  -5   5   2    60392.04    65520.16    917.59 o 
  -2   5   2     1459.59     1057.25     20.43 o 
   1   5   2    29387.77    29681.74    360.94 o 
   4   5   2    32652.87    32772.81    421.62 o 
 -10   6   2      171.38      252.61     19.38 o 
  -7   6   2    74520.71    76410.48   1336.59 o 
  -4   6   2    17474.13    18720.67    222.10 o 
  -1   6   2    44895.83    46894.63    899.63 o 
   2   6   2     5937.97     5815.53     84.03 o 
   5   6   2    11331.32    10280.17    173.16 o 
 -12   7   2     5034.23     5030.04    129.08 o 
  -9   7   2    22432.46    23027.52    322.71 o 
  -6   7   2    20429.51    19600.81    210.93 o 
  -3   7   2    48112.55    51667.44    706.49 o 
   0   7   2    75395.95    73586.69   1291.73 o 
   3   7   2    15765.83    15509.74    196.33 o 
   6   7   2     8237.62     8567.25    264.76 o 
 -14   8   2     1225.68     1188.71     35.88 o 
 -11   8   2     6025.29     6964.54    142.43 o 
  -8   8   2    91726.91    93175.78   1401.87 o 
  -5   8   2    16323.31    14173.22    227.16 o 
  -2   8   2    26449.01    27999.30    526.99 o 
   1   8   2    11704.38    11522.52    156.58 o 
   4   8   2    12314.12    12176.46    200.04 o 
   7   8   2    20823.42    22215.77    511.09 o 
 -16   9   2     7740.01     7895.23    218.98 o 
 -13   9   2     1562.01     1694.61     91.46 o 
 -10   9   2    53816.21    55909.17    782.51 o 
  -7   9   2      294.51      450.63     25.48 o 
  -4   9   2    39168.05    39671.69    931.19 o 
  -1   9   2    60442.88    63730.34   1478.33 o 
   2   9   2     9999.49     9762.82    184.58 o 
   5   9   2     5012.62     5267.03    141.41 o 
   8   9   2    15984.98    15897.91    468.87 o 
 -18  10   2     7784.44     7458.29    267.95 o 
 -15  10   2       81.92      108.48     37.79 o 
 -12  10   2     1707.95     1760.77     74.08 o 
  -9  10   2    18666.20    19020.07    332.76 o 
  -6  10   2    14725.40    14028.61    224.78 o 
  -3  10   2     5273.08     5794.99    135.67 o 
   0  10   2    20148.94    21897.72    498.92 o 
   3  10   2     1326.47     1288.07     40.17 o 
   6  10   2    20182.08    20129.28    419.35 o 
 -17  11   2     3505.74     3234.46    143.58 o 
 -14  11   2     4598.06     4654.73    134.29 o 
 -11  11   2     1090.65      937.20     43.68 o 
  -8  11   2     8259.84     9113.25    215.33 o 
  -5  11   2     1592.43     1821.22     79.42 o 
  -2  11   2    14520.08    15330.47    287.25 o 
   1  11   2      155.89      230.75     21.35 o 
   4  11   2     5486.54     5895.91    150.69 o 
   7  11   2      396.24      330.42    124.13 o 
 -16  12   2     1729.05     1783.03    100.30 o 
 -13  12   2      897.02      892.09     50.10 o 
 -10  12   2    12502.16    12482.61    228.16 o 
  -7  12   2     3293.99     3080.36     76.51 o 
  -4  12   2     1825.70     2051.91    109.31 o 
  -1  12   2       54.80       81.98     26.70 o 
   2  12   2     7106.93     7692.48    220.82 o 
   5  12   2      904.26     1103.95    177.52 o 
 -15  13   2    14233.42    14659.14    462.89 o 
 -12  13   2     1937.56     1931.15     57.42 o 
  -9  13   2      245.92      201.84     35.28 o 
  -6  13   2    12800.90    13559.28    383.82 o 
  -3  13   2     3636.45     3663.66    168.13 o 
   0  13   2       60.98       37.54     18.75 o 
   3  13   2     1795.22     1782.70     97.32 o 
 -17  14   2     2378.83     2523.72    158.94 o 
 -14  14   2    14027.73    14153.38    425.47 o 
 -11  14   2     2750.90     3098.79     87.97 o 
  -8  14   2     4966.89     4920.58    122.19 o 
  -5  14   2     9330.11     9302.11    230.96 o 
  -2  14   2     4557.72     5205.98    133.14 o 
   1  14   2     8529.33     8188.54    232.44 o 
 -16  15   2     9424.14     9294.56    363.03 o 
 -13  15   2     6019.43     5581.60    165.85 o 
 -10  15   2     3131.87     3468.99     76.75 o 
  -7  15   2    18516.42    19501.51    452.31 o 
  -4  15   2     2657.21     2524.17    116.66 o 
  -1  15   2    12401.89    12919.41    333.83 o 
 -15  16   2     3826.96     4120.64    190.95 o 
 -12  16   2     4042.59     4331.18    144.77 o 
  -9  16   2    23337.06    24602.66    581.86 o 
  -6  16   2      378.80      347.27     60.92 o 
  -3  16   2    13229.34    14601.59    439.86 o 
   0  16   2     7181.28     7325.98    412.40 o 
 -14  17   2      476.12      395.97    210.02 o 
 -11  17   2    13226.40    14097.07    391.22 o 
  -8  17   2     8698.68     8900.61    306.99 o 
  -5  17   2      831.75      639.28    120.07 o 
 -10  18   2     2541.51     2226.76    122.98 o 
  -7  18   2     1064.10      898.81    130.02 o 
   1   1   3    13092.35    11059.37    129.59 o 
  -1   2   3    15892.10    14075.54    153.47 o 
   2   2   3     1497.55     2067.15     26.78 o 
  -3   3   3   216689.78   244539.45   4193.28 o 
   0   3   3   191983.23   216213.34   3951.55 o 
   3   3   3     7099.56     5875.19    134.97 o 
  -5   4   3    21929.36    24494.57    414.19 o 
  -2   4   3     2540.04     3213.52     36.88 o 
   1   4   3   140697.11   144443.48   2806.42 o 
   4   4   3     4143.02     3321.16     67.30 o 
  -7   5   3     8484.25     8172.20    114.97 o 
  -4   5   3    97022.38   101393.83   1775.26 o 
  -1   5   3       16.26      193.66     19.73 o 
   2   5   3    14457.64    12891.54    169.32 o 
   5   5   3     3513.70     3603.67     62.56 o 
  -9   6   3       18.69       29.18     10.60 o 
  -6   6   3     1295.56      982.43     32.71 o 
  -3   6   3     3638.71     3030.70     38.74 o 
   0   6   3     3116.78     2857.52     68.44 o 
   3   6   3    28432.04    28665.30    363.56 o 
   6   6   3     2041.16     2292.77     77.63 o 
 -11   7   3     3348.30     3326.13     59.21 o 
  -8   7   3    13621.64    13181.77    159.78 o 
  -5   7   3     6528.29     6026.24     83.58 o 
  -2   7   3     5999.91     5787.64    108.54 o 
   1   7   3     2110.25     2623.03     39.02 o 
   4   7   3     3442.01     3478.60     56.12 o 
   7   7   3     1548.40     1699.81     64.68 o 
 -13   8   3     1190.22     1260.88     48.85 o 
 -10   8   3     3776.74     3932.52     59.01 o 
  -7   8   3      362.54      489.48     31.51 o 
  -4   8   3    10483.00     8939.46    116.63 o 
  -1   8   3    16895.06    17632.81    343.63 o 
   2   8   3      148.43      151.65     16.19 o 
   5   8   3     1193.06     1133.47     47.51 o 
   8   8   3     1787.52     1746.12     94.88 o 
 -15   9   3     2165.81     2220.39    104.41 o 
 -12   9   3     5444.63     5595.14    106.49 o 
  -9   9   3     4194.12     4167.44     85.30 o 
  -6   9   3    22108.10    19957.08    284.24 o 
  -3   9   3     4534.53     4703.03    103.67 o 
   0   9   3     8891.45     9112.48    211.21 o 
   3   9   3      768.91      865.31     43.81 o 
   6   9   3      403.84      319.86     36.22 o 
   9   9   3       79.45       14.72     42.75 o 
 -17  10   3      566.99      619.89     95.42 o 
 -14  10   3     6742.29     7024.75    186.92 o 
 -11  10   3     1717.03     1675.42     34.73 o 
  -8  10   3     1845.57     1726.18     46.19 o 
  -5  10   3    15579.79    14776.05    197.86 o 
  -2  10   3      187.05      236.78     34.00 o 
   1  10   3     1625.03     1718.63     89.42 o 
   4  10   3     2309.55     2245.66     70.03 o 
   7  10   3      201.99      183.61     49.96 o 
 -16  11   3      408.24      443.20     63.58 o 
 -13  11   3     7104.67     7132.78    162.16 o 
 -10  11   3       10.99       44.22     20.73 o 
  -7  11   3      907.90      998.85     40.36 o 
  -4  11   3     1955.30     1560.00    264.10 o 
  -1  11   3     1180.67     1301.39     74.47 o 
   2  11   3     5444.33     4946.93    139.52 o 
   5  11   3     1056.30     1386.22     79.91 o 
 -18  12   3     1207.54      968.37    107.93 o 
 -15  12   3        4.20       28.49     29.98 o 
 -12  12   3        0.34       53.03     14.84 o 
  -9  12   3      993.41      908.29     38.94 o 
  -6  12   3     2960.92     3316.95     92.89 o 
  -3  12   3     5443.14     5741.72    144.67 o 
   0  12   3       73.68       65.92     32.39 o 
   3  12   3     4843.52     5077.04    154.41 o 
   6  12   3      931.05      947.98    157.42 o 
 -17  13   3      654.48      710.70     97.58 o 
 -14  13   3      264.23      299.39     48.88 o 
 -11  13   3     2368.19     2421.97     87.71 o 
  -8  13   3       96.91      104.29     18.03 o 
  -5  13   3      105.91      183.77     46.72 o 
  -2  13   3     6113.42     6476.43    186.17 o 
   1  13   3     6637.81     6592.02    216.17 o 
   4  13   3     4695.16     4582.46    170.96 o 
 -16  14   3       78.43      160.16     58.34 o 
 -13  14   3     2913.33     2964.16    151.75 o 
 -10  14   3     4589.60     4842.42    106.64 o 
  -7  14   3     2978.40     3418.22    127.57 o 
  -4  14   3     6891.11     7887.68    417.59 o 
  -1  14   3      195.43      179.29     41.60 o 
   2  14   3      659.33      577.99     97.48 o 
 -15  15   3     1361.79     1399.28    111.40 o 
 -12  15   3     3503.73     3375.61     84.84 o 
  -9  15   3      596.29      705.44     26.85 o 
  -6  15   3      323.69      240.97     50.10 o 
  -3  15   3      329.30      289.24     42.07 o 
   0  15   3     1113.58     1309.82     97.29 o 
 -14  16   3     3976.97     3735.95    144.30 o 
 -11  16   3       47.62       20.33     32.52 o 
  -8  16   3     1587.81     1706.30    112.12 o 
  -5  16   3      994.76      802.29     86.83 o 
  -2  16   3      516.46      291.61     80.61 o 
 -13  17   3     6347.50     6669.66    353.68 o 
 -10  17   3      372.88      286.53     61.47 o 
  -7  17   3     1957.58     2185.66    145.12 o 
  -4  17   3       72.51       69.33     54.52 o 
 -12  18   3      822.05      944.39    159.55 o 
  -9  18   3      838.99      700.62     96.19 o 
  -6  18   3     1146.70      789.41    144.44 o 
  -1   1   4       59.28       29.05      6.40 o 
  -3   2   4    33870.55    31105.56    443.14 o 
   0   2   4    52135.63    55360.89    653.52 o 
  -5   3   4     1607.63     1840.92     54.26 o 
  -2   3   4     9499.26    11807.23    136.74 o 
   1   3   4    30904.85    28792.70    318.21 o 
  -7   4   4    41534.05    40467.31    751.82 o 
  -4   4   4      994.84     1198.61     24.95 o 
  -1   4   4      903.20      740.00     18.66 o 
   2   4   4     8121.32     8190.03    161.07 o 
  -9   5   4    11101.75    11749.00    268.41 o 
  -6   5   4     1779.31     2147.23     39.97 o 
  -3   5   4     6658.62     9788.93    114.20 o 
   0   5   4     4087.50     3621.57     52.99 o 
   3   5   4     6375.38     6014.91     80.62 o 
 -11   6   4     5042.56     5482.43     89.29 o 
  -8   6   4      153.15      285.27     20.40 o 
  -5   6   4    12692.59    13842.52    183.51 o 
  -2   6   4     6606.80     6597.78    145.41 o 
   1   6   4      269.18      199.56     11.50 o 
   4   6   4     1950.44     2254.43     49.03 o 
 -13   7   4     7542.45     7049.43    178.48 o 
 -10   7   4        2.46        7.41     10.35 o 
  -7   7   4      297.05      565.35     26.32 o 
  -4   7   4    10644.69    11870.22    143.08 o 
  -1   7   4    11147.56    10173.35    192.40 o 
   2   7   4    12039.50    10992.05    152.18 o 
   5   7   4      774.42      915.64     47.59 o 
 -15   8   4      438.48      470.61     45.39 o 
 -12   8   4    12520.87    11879.72    182.72 o 
  -9   8   4    12646.58    12552.42    161.36 o 
  -6   8   4      545.87      753.41     30.31 o 
  -3   8   4      149.15      173.18     14.72 o 
   0   8   4     2577.77     3063.88     83.20 o 
   3   8   4     3316.52     3993.80     67.23 o 
   6   8   4     1579.18     1697.14     60.78 o 
 -17   9   4      184.73      299.61     66.22 o 
 -14   9   4     5734.14     5395.93    140.90 o 
 -11   9   4     2816.96     2700.91     61.15 o 
  -8   9   4      141.20      126.71     18.81 o 
  -5   9   4    18799.91    18280.35    246.48 o 
  -2   9   4      185.75      234.00     27.02 o 
   1   9   4     6902.94     6829.97    143.60 o 
   4   9   4     5270.58     5951.59    121.92 o 
   7   9   4      903.95      769.04     53.97 o 
 -16  10   4       30.74      -18.45     34.77 o 
 -13  10   4     8226.38     8319.23    144.11 o 
 -10  10   4     2424.65     2531.61     79.98 o 
  -7  10   4     5514.41     5444.03     95.87 o 
  -4  10   4      173.52      165.79     16.00 o 
  -1  10   4    18855.62    19230.28    424.81 o 
   2  10   4     6837.52     6565.13     84.99 o 
   5  10   4       90.55      148.11     28.80 o 
   8  10   4       19.70       47.58     77.11 o 
 -18  11   4       57.62       44.61     45.40 o 
 -15  11   4     2668.33     2623.39    121.41 o 
 -12  11   4     1621.10     1519.44     40.82 o 
  -9  11   4     4935.08     4989.16    101.45 o 
  -6  11   4    19728.40    18501.73    276.48 o 
  -3  11   4      599.81      662.72     54.50 o 
   0  11   4     5667.35     5346.28    164.37 o 
   3  11   4     1993.01     2038.68     52.05 o 
   6  11   4     3050.73     3235.43    260.42 o 
 -17  12   4      481.92      379.48     78.15 o 
 -14  12   4      824.59      866.95     53.19 o 
 -11  12   4      170.82      188.47     32.22 o 
  -8  12   4    14661.56    13644.74    245.84 o 
  -5  12   4        5.96      -15.17     38.75 o 
  -2  12   4     5317.70     5016.53    147.45 o 
   1  12   4     3838.02     3918.71    118.53 o 
   4  12   4     1533.50     1568.89    103.85 o 
 -16  13   4     1388.04     1621.66    130.85 o 
 -13  13   4     3257.47     3057.19     87.60 o 
 -10  13   4     5584.21     5401.41    116.84 o 
  -7  13   4      909.08      900.31     57.91 o 
  -4  13   4     1397.13     1626.24     51.51 o 
  -1  13   4      344.75      391.75     50.46 o 
   2  13   4     1121.26      983.08    100.73 o 
 -15  14   4       19.85       -5.68     34.09 o 
 -12  14   4     2572.42     2512.24     99.59 o 
  -9  14   4        7.70       26.11     23.15 o 
  -6  14   4     1647.99     1569.37    119.17 o 
  -3  14   4     2989.19     3333.67    105.55 o 
   0  14   4     2125.70     2273.25    130.04 o 
   3  14   4     1442.58     1712.06    120.77 o 
 -14  15   4      623.07      549.09     63.43 o 
 -11  15   4     4204.71     4344.36    119.82 o 
  -8  15   4       40.55       20.61     32.81 o 
  -5  15   4     2968.29     3096.82    142.95 o 
  -2  15   4     4275.56     4457.87    149.18 o 
   1  15   4      686.42      331.42     81.76 o 
 -13  16   4     1068.16     1011.21     82.41 o 
 -10  16   4     2302.16     2362.90    139.23 o 
  -7  16   4       13.09       17.35     36.32 o 
  -4  16   4       51.26       33.75     39.71 o 
  -1  16   4      119.43       80.05     54.64 o 
 -12  17   4       94.88      235.35    118.50 o 
  -9  17   4     2693.39     2556.47    138.94 o 
  -6  17   4      584.95      547.09     95.88 o 
  -3  17   4      194.27      277.42     80.94 o 
 -11  18   4      163.89      211.27     55.18 o 
  -8  18   4     5136.12     5170.19    227.06 o 
   0   1   5     7236.72     7124.98    126.02 o 
  -2   2   5    78147.51    77569.87   1244.48 o 
   1   2   5   173980.63   186949.64   3310.27 o 
  -4   3   5    15291.26    16421.96    301.31 o 
  -1   3   5    14095.87    14854.45    229.38 o 
   2   3   5   243531.53   257997.00   5307.03 o 
  -6   4   5   120295.94   126617.72   2311.71 o 
  -3   4   5   176189.78   190951.81   3278.67 o 
   0   4   5    19678.75    19629.65    236.89 o 
   3   4   5    46592.39    48276.32    690.78 o 
  -8   5   5      446.12      565.22     30.16 o 
  -5   5   5     7719.16     8671.42    181.54 o 
  -2   5   5   140324.27   143187.17   2409.08 o 
   1   5   5    14926.39    14988.53    185.61 o 
   4   5   5    17838.48    17938.08    238.37 o 
 -10   6   5    11225.83    11076.74    195.60 o 
  -7   6   5    24298.15    25313.30    326.62 o 
  -4   6   5    79781.25    85204.07   1260.43 o 
  -1   6   5     3358.57     3450.83     74.77 o 
   2   6   5      255.89      254.66     20.09 o 
   5   6   5    59825.33    58851.12    953.33 o 
 -12   7   5      326.21      393.77     33.22 o 
  -9   7   5        3.37        7.92     14.87 o 
  -6   7   5     3824.44     4038.15     70.43 o 
  -3   7   5    58493.53    59003.32    795.13 o 
   0   7   5     9284.32     8780.26    169.49 o 
   3   7   5    49489.63    49198.36    719.32 o 
   6   7   5      293.76      317.78     22.28 o 
 -14   8   5     6369.86     5925.52    155.98 o 
 -11   8   5       12.83       35.55     13.71 o 
  -8   8   5     3346.11     3902.97     70.81 o 
  -5   8   5      182.99      217.11     19.46 o 
  -2   8   5     9079.44     8514.65    130.49 o 
   1   8   5     7042.44     7217.95     92.75 o 
   4   8   5     4998.80     5374.73     85.87 o 
   7   8   5        0.21       29.96     30.03 o 
 -16   9   5      308.63      319.78     75.90 o 
 -13   9   5     9963.54     9907.25    171.79 o 
 -10   9   5    18339.03    18028.72    250.03 o 
  -7   9   5     9956.95     9626.36    138.47 o 
  -4   9   5     8711.33     9122.34    136.18 o 
  -1   9   5     1381.62     1336.19     60.24 o 
   2   9   5     9906.90     9861.44    154.89 o 
   5   9   5      558.60      499.15     34.45 o 
   8   9   5       65.52      135.96     58.64 o 
 -18  10   5      205.10      165.28     47.92 o 
 -15  10   5     6450.15     6077.92    161.91 o 
 -12  10   5     3373.80     3399.87     78.61 o 
  -9  10   5      213.98      154.61     24.29 o 
  -6  10   5    54612.45    54537.35    903.24 o 
  -3  10   5     5033.64     4787.85    107.55 o 
   0  10   5      834.61      958.05     81.90 o 
   3  10   5    17684.56    19077.98    317.79 o 
   6  10   5      129.12       70.07     26.40 o 
 -17  11   5     2694.76     2819.20    139.26 o 
 -14  11   5    12426.17    13325.81    205.75 o 
 -11  11   5     1827.44     1804.47     48.93 o 
  -8  11   5     5339.86     4807.09     98.05 o 
  -5  11   5    22809.29    23324.75    654.02 o 
  -2  11   5    14577.43    14591.76    332.12 o 
   1  11   5    32450.71    31992.37    825.93 o 
   4  11   5     1624.69     1853.87     61.25 o 
   7  11   5       20.37       38.53     80.61 o 
 -16  12   5      574.64      598.62     68.27 o 
 -13  12   5      515.41      506.71     26.98 o 
 -10  12   5    36888.19    35134.69    618.22 o 
  -7  12   5    39862.01    39372.24    684.64 o 
  -4  12   5     2176.55     2128.85     59.00 o 
  -1  12   5        2.03        0.23     33.90 o 
   2  12   5     3785.39     3603.95     92.31 o 
   5  12   5      641.68      563.57     98.99 o 
 -15  13   5      840.93      900.90     86.86 o 
 -12  13   5    11188.83    10425.20    329.06 o 
  -9  13   5     2703.75     2996.65     78.71 o 
  -6  13   5     2626.04     2523.69    138.29 o 
  -3  13   5     2716.33     2432.63    111.39 o 
   0  13   5     2068.05     1920.22     91.06 o 
   3  13   5      659.56      728.77     88.57 o 
 -17  14   5      128.61       95.43     54.92 o 
 -14  14   5     2697.64     2843.88    120.22 o 
 -11  14   5     3089.33     2895.12     80.83 o 
  -8  14   5      803.15      609.85     36.83 o 
  -5  14   5    10883.16    11438.64    457.48 o 
  -2  14   5     1840.11     2156.65    112.71 o 
   1  14   5     1080.23     1201.25     96.53 o 
 -16  15   5      114.62      111.72     63.82 o 
 -13  15   5       45.92      103.46     43.07 o 
 -10  15   5      657.91      801.44     46.96 o 
  -7  15   5     1536.97     1295.14     96.82 o 
  -4  15   5     5017.54     5204.54    225.41 o 
  -1  15   5      728.63      657.45     84.99 o 
 -15  16   5       34.19       38.80     37.34 o 
 -12  16   5      391.96      284.13     35.39 o 
  -9  16   5     1064.60     1497.07    112.27 o 
  -6  16   5       11.51       -7.68     35.29 o 
  -3  16   5      496.75      403.59     96.50 o 
 -14  17   5     4137.33     4225.54    321.81 o 
 -11  17   5       11.50      -11.32     40.09 o 
  -8  17   5     2298.52     2128.45    396.92 o 
  -5  17   5     2321.74     2572.31    167.03 o 
 -10  18   5       55.13       34.85     39.04 o 
  -7  18   5      932.63      735.58    103.51 o 
   0   0   6   463352.41   473503.88  23524.59 o 
   1   1   6     1505.77     1541.19     29.87 o 
  -1   2   6     1142.09     1457.56     33.03 o 
   2   2   6     1195.42      655.56     22.05 o 
  -3   3   6     7047.71     6201.07    101.62 o 
   0   3   6    17984.62    17591.31    226.98 o 
   3   3   6    40870.62    39623.22    560.61 o 
  -5   4   6    14714.96    12944.41    242.64 o 
  -2   4   6     2870.33     3043.50     45.50 o 
   1   4   6     9717.28     9671.32    106.38 o 
   4   4   6    19007.21    18916.00    324.98 o 
  -7   5   6     4793.13     4544.77    119.06 o 
  -4   5   6     1602.05      803.52     26.31 o 
  -1   5   6    12214.67    11576.38    147.81 o 
   2   5   6       68.85      101.20     15.43 o 
   5   5   6      581.63      773.82     32.68 o 
  -9   6   6     2738.05     2801.00     74.73 o 
  -6   6   6      500.47     1030.64     77.13 o 
  -3   6   6     5654.59     6460.48     75.40 o 
   0   6   6       26.07       27.11      8.94 o 
   3   6   6     2051.90     2102.95     46.52 o 
   6   6   6      211.67      197.43     24.47 o 
 -11   7   6    12287.08    12442.50    237.83 o 
  -8   7   6    10259.50    10442.71    141.46 o 
  -5   7   6     2696.04     2255.41     36.25 o 
  -2   7   6     1962.43     2259.32     62.84 o 
   1   7   6    39517.64    38580.65    559.47 o 
   4   7   6    10494.74     9827.00    153.59 o 
   7   7   6     3056.10     2737.85     57.89 o 
 -13   8   6      620.96      570.04     30.01 o 
 -10   8   6      849.15      936.16     40.34 o 
  -7   8   6    44479.67    44191.26    724.70 o 
  -4   8   6      282.92      412.05     18.98 o 
  -1   8   6     4973.39     5272.21    107.60 o 
   2   8   6     2282.22     2468.47     46.69 o 
   5   8   6      302.43      285.74     23.53 o 
   8   8   6     2315.53     1992.86     98.46 o 
 -15   9   6     7818.59     7377.25    234.30 o 
 -12   9   6       47.00       98.59     20.35 o 
  -9   9   6      233.63      189.34     21.28 o 
  -6   9   6     3590.49     3144.22     77.05 o 
  -3   9   6     2084.71     2370.81     61.52 o 
   0   9   6    16563.13    16602.49    324.99 o 
   3   9   6     8265.60     7939.79    118.38 o 
   6   9   6     1571.11     1627.75     69.38 o 
   9   9   6       12.64        2.98     32.58 o 
 -17  10   6      178.45      178.87     47.89 o 
 -14  10   6     1198.47     1011.74     37.01 o 
 -11  10   6     2858.99     2409.51     72.80 o 
  -8  10   6    16315.15    14452.20    217.67 o 
  -5  10   6        3.71       33.31     13.18 o 
  -2  10   6     1767.02     1935.61     70.30 o 
   1  10   6      808.48      994.45     69.18 o 
   4  10   6     1910.64     2105.81     63.05 o 
   7  10   6      691.89      758.28    124.93 o 
 -16  11   6     2704.42     2612.54    128.49 o 
 -13  11   6       49.71       35.50     18.24 o 
 -10  11   6     7911.31     7571.71    140.03 o 
  -7  11   6      171.26       68.22     17.17 o 
  -4  11   6     3642.05     4169.47     96.75 o 
  -1  11   6      221.04      175.49     41.34 o 
   2  11   6      187.30      188.62     43.24 o 
   5  11   6      189.66      232.77     63.26 o 
 -15  12   6      191.45      165.01     43.55 o 
 -12  12   6       16.04       -8.13     17.62 o 
  -9  12   6       73.82      116.30     24.12 o 
  -6  12   6       29.29       33.12     38.16 o 
  -3  12   6     8214.31     8079.66    229.64 o 
   0  12   6    17688.73    17293.62    467.06 o 
   3  12   6      103.00       78.28     45.04 o 
 -17  13   6        4.76       53.89     53.07 o 
 -14  13   6       17.83       25.38     38.26 o 
 -11  13   6       57.37       93.64     20.88 o 
  -8  13   6     5728.95     5633.91    105.24 o 
  -5  13   6     4667.42     4142.02    192.68 o 
  -2  13   6     2925.71     3179.08    167.63 o 
   1  13   6      463.66      406.60     92.95 o 
   4  13   6        1.51       19.78     57.05 o 
 -16  14   6      220.12      337.83     71.08 o 
 -13  14   6        7.09        3.00     23.12 o 
 -10  14   6     9756.31    10185.67    224.44 o 
  -7  14   6      735.03      596.44     81.11 o 
  -4  14   6     4419.75     4257.80    155.00 o 
  -1  14   6     3342.05     3522.26    124.72 o 
   2  14   6      220.78      230.35     67.84 o 
 -15  15   6     1107.54     1353.53    119.26 o 
 -12  15   6       23.37       41.06     21.71 o 
  -9  15   6     7382.28     7696.91    403.86 o 
  -6  15   6      613.95      721.06     81.36 o 
  -3  15   6        6.86       33.68     39.49 o 
   0  15   6      443.04      344.29     72.99 o 
 -14  16   6     1036.20      844.06    171.71 o 
 -11  16   6       48.54      100.02     47.57 o 
  -8  16   6      968.07      954.86     98.48 o 
  -5  16   6      931.22     1008.98    109.54 o 
  -2  16   6     1126.67      849.37    276.71 o 
 -13  17   6       57.11       30.19     63.97 o 
 -10  17   6       20.79       14.40     49.31 o 
  -7  17   6     1384.15     1445.81    126.07 o 
  -4  17   6      170.65      182.99     66.12 o 
  -9  18   6     1596.80     1544.43    133.15 o 
  -1   1   7       18.18       40.77     22.82 o 
  -3   2   7    24544.18    21522.71    416.10 o 
   0   2   7     7792.12     6508.14    145.36 o 
  -5   3   7      184.26      206.63     15.33 o 
  -2   3   7      190.28      196.75     18.47 o 
   1   3   7     1069.70      948.58     27.48 o 
  -7   4   7     1785.06     1713.33     34.87 o 
  -4   4   7     1085.62     1137.59     31.68 o 
  -1   4   7     1814.00     1552.66     36.28 o 
   2   4   7    29930.54    26455.77    389.40 o 
  -9   5   7    17210.12    16464.44    394.48 o 
  -6   5   7       67.96       37.16     10.73 o 
  -3   5   7    16720.11    16413.60    186.14 o 
   0   5   7     8272.89     6250.61    103.04 o 
   3   5   7     3932.02     3277.64     90.91 o 
 -11   6   7     3153.08     3242.51     80.34 o 
  -8   6   7    18060.48    17095.04    323.36 o 
  -5   6   7    10914.27     9869.02    122.15 o 
  -2   6   7     4527.87     4506.97     57.11 o 
   1   6   7      156.29      136.47     12.92 o 
   4   6   7     2424.07     2155.02     50.53 o 
 -13   7   7     5890.14     6508.75    132.43 o 
 -10   7   7      599.01      644.16     29.27 o 
  -7   7   7     7698.58     7858.35    221.04 o 
  -4   7   7     3096.47     3357.46     56.88 o 
  -1   7   7      641.84      740.00     40.07 o 
   2   7   7     5100.39     4692.26     83.59 o 
   5   7   7      158.87      165.48     21.06 o 
 -15   8   7      160.89      109.57     24.06 o 
 -12   8   7     3286.22     3181.62     87.67 o 
  -9   8   7       18.63       24.82     12.20 o 
  -6   8   7     1272.79     1321.92     39.68 o 
  -3   8   7      817.27      827.31     21.04 o 
   0   8   7      977.62      788.34     46.81 o 
   3   8   7      512.26      548.53     32.08 o 
   6   8   7      433.07      527.54     40.51 o 
 -17   9   7      471.44      412.07     61.99 o 
 -14   9   7      124.16      100.61     25.41 o 
 -11   9   7     1154.38     1191.96     70.34 o 
  -8   9   7       36.78       26.70     18.08 o 
  -5   9   7    10929.64     9733.33    122.22 o 
  -2   9   7        3.68       17.38     21.92 o 
   1   9   7      121.91      127.31     23.50 o 
   4   9   7     1975.68     2116.88     82.30 o 
   7   9   7     1715.40     1848.27     78.67 o 
 -16  10   7      350.12      432.25     67.01 o 
 -13  10   7     9385.59     9757.17    162.06 o 
 -10  10   7     2622.01     2467.83     61.86 o 
  -7  10   7        0.61       53.65     18.63 o 
  -4  10   7     1434.12     1231.55     60.45 o 
  -1  10   7    13259.69    13035.01    268.89 o 
   2  10   7      274.28      300.82     16.05 o 
   5  10   7     1924.25     1694.55     74.18 o 
   8  10   7        1.99       18.32     57.01 o 
 -15  11   7      137.81      264.08     46.65 o 
 -12  11   7       29.52       36.11     17.67 o 
  -9  11   7     2574.21     2476.91     98.54 o 
  -6  11   7     1703.22     1530.68     39.78 o 
  -3  11   7      248.09      202.87     30.78 o 
   0  11   7       71.90       22.82     33.69 o 
   3  11   7     9562.68     9286.21    218.86 o 
   6  11   7      352.46      334.56     59.10 o 
 -17  12   7       51.71       48.65     47.73 o 
 -14  12   7       82.72       96.43     30.41 o 
 -11  12   7     2618.06     2657.29     82.11 o 
  -8  12   7       28.10       48.22     18.06 o 
  -5  12   7      165.17      239.53     58.44 o 
  -2  12   7     3928.90     3868.88    156.55 o 
   1  12   7     7384.68     7306.40    265.71 o 
   4  12   7      818.32      760.53     88.30 o 
 -16  13   7       30.10       -1.26     41.40 o 
 -13  13   7     1709.96     1628.71     63.14 o 
 -10  13   7     1023.49      951.83     62.28 o 
  -7  13   7     1232.21     1499.34    101.14 o 
  -4  13   7     7152.82     7333.14    263.03 o 
  -1  13   7      325.92      341.99     72.51 o 
   2  13   7       15.33       -2.35     38.33 o 
 -15  14   7      457.36      325.08     76.31 o 
 -12  14   7    10224.74     9684.65    368.07 o 
  -9  14   7      322.05      152.34     32.76 o 
  -6  14   7      955.54     1086.89    100.78 o 
  -3  14   7     2455.93     2275.33     97.47 o 
   0  14   7      858.88     1130.43     96.79 o 
 -14  15   7      193.36      204.50     49.06 o 
 -11  15   7     1385.98     1070.63     55.11 o 
  -8  15   7       87.38       58.11     57.35 o 
  -5  15   7     1916.60     1867.35    169.95 o 
  -2  15   7      333.29      389.07     98.95 o 
   1  15   7     2055.69     2136.69    160.57 o 
 -13  16   7      415.26      361.40     62.74 o 
 -10  16   7     1410.08     1904.35    141.42 o 
  -7  16   7     2554.12     2459.26    142.99 o 
  -4  16   7     1162.42     1167.58    313.25 o 
  -1  16   7       41.11       37.12     54.17 o 
 -12  17   7     4410.33     4333.91    189.67 o 
  -9  17   7       77.59       71.84     55.89 o 
  -6  17   7       75.47       37.80     56.72 o 
  -8  18   7     1369.90     1442.80    136.70 o 
   0   1   8    41631.02    42264.86    840.74 o 
  -2   2   8    10547.43    10885.39    198.38 o 
   1   2   8    21676.29    23883.93    517.66 o 
  -4   3   8    64446.43    67166.07   1337.01 o 
  -1   3   8    13193.96    15165.98    224.52 o 
   2   3   8   136228.16   134559.09   2302.68 o 
  -6   4   8   115456.83   114769.23   1903.07 o 
  -3   4   8   118664.13   121403.44   1990.95 o 
   0   4   8    69072.80    69282.33    984.04 o 
   3   4   8    21026.86    21620.94    340.56 o 
  -8   5   8     7830.96     7620.87    153.08 o 
  -5   5   8    31026.57    32307.53    543.67 o 
  -2   5   8   129056.29   126452.67   2111.17 o 
   1   5   8    34912.52    34898.91    444.95 o 
   4   5   8    13839.47    13130.17    190.20 o 
 -10   6   8    54001.17    54415.45   1367.17 o 
  -7   6   8     4508.94     4500.61    123.36 o 
  -4   6   8    57927.24    57499.73    760.43 o 
  -1   6   8    45252.78    44914.65    593.63 o 
   2   6   8    26742.40    24798.41    355.74 o 
   5   6   8    17195.96    17833.65    317.70 o 
 -12   7   8    20189.53    21014.33    514.83 o 
  -9   7   8     2498.42     2669.64     63.05 o 
  -6   7   8    11816.85    11928.95    199.22 o 
  -3   7   8    49325.41    48796.26    665.57 o 
   0   7   8      520.29      562.65     30.36 o 
   3   7   8    43566.57    43672.36    712.24 o 
   6   7   8    10455.28    10606.48    216.33 o 
 -14   8   8     4963.77     5406.18    183.61 o 
 -11   8   8    22235.68    21863.23    353.45 o 
  -8   8   8     6117.23     6133.83    138.99 o 
  -5   8   8    16160.09    17847.53    237.87 o 
  -2   8   8      660.35      698.82     44.00 o 
   1   8   8    28695.25    28267.29    500.07 o 
   4   8   8    15672.95    16186.96    240.39 o 
   7   8   8       34.62       -2.58     18.92 o 
 -16   9   8     1983.54     2105.74    101.73 o 
 -13   9   8     7830.15     8353.94    204.00 o 
 -10   9   8     1056.48     1077.70     60.91 o 
  -7   9   8    50972.42    52677.05    927.43 o 
  -4   9   8    26564.23    24430.43    360.13 o 
  -1   9   8      818.75     1051.07     55.07 o 
   2   9   8     6740.26     7147.13    105.75 o 
   5   9   8    18173.87    17969.09    350.38 o 
   8   9   8       47.96       64.14     39.45 o 
 -15  10   8    13147.89    14063.54    254.19 o 
 -12  10   8    23370.23    22907.31    482.12 o 
  -9  10   8     5874.65     6113.62    122.41 o 
  -6  10   8    13363.59    14230.45    218.11 o 
  -3  10   8    30340.06    30062.64    496.90 o 
   0  10   8      894.69      902.17     60.22 o 
   3  10   8    23769.65    23583.18    325.82 o 
   6  10   8       19.29       10.52     19.74 o 
 -17  11   8     7706.61     8260.90    267.70 o 
 -14  11   8     8323.62     8651.68    197.18 o 
 -11  11   8    28619.88    28294.01    525.35 o 
  -8  11   8    16803.37    16894.04    344.32 o 
  -5  11   8    38778.17    39056.18    823.46 o 
  -2  11   8     9357.20     9153.70    218.99 o 
   1  11   8    18743.74    19070.65    597.35 o 
   4  11   8     5415.62     4771.49    246.85 o 
 -16  12   8     3975.10     4013.54    193.71 o 
 -13  12   8    25925.60    26382.48    687.43 o 
 -10  12   8    11596.50    11305.37    197.84 o 
  -7  12   8     4476.61     4843.79    127.35 o 
  -4  12   8    33506.63    34153.38    752.14 o 
  -1  12   8    31210.60    32661.31    831.48 o 
   2  12   8     5753.36     5536.57    159.74 o 
   5  12   8     2806.53     2497.84    140.82 o 
 -15  13   8      215.97      151.19     56.62 o 
 -12  13   8    20622.90    19745.34    370.55 o 
  -9  13   8    18957.72    18808.16    367.18 o 
  -6  13   8    15109.98    14645.81    474.50 o 
  -3  13   8     8948.83     9025.71    260.60 o 
   0  13   8    10347.14    10911.54    340.81 o 
   3  13   8     7675.50     7452.66    268.11 o 
 -14  14   8      593.22      423.94     64.34 o 
 -11  14   8    10184.11     9214.54    245.96 o 
  -8  14   8     5956.67     5824.75    237.42 o 
  -5  14   8    10656.44    11020.12    457.38 o 
  -2  14   8     9099.20     9188.99    275.52 o 
   1  14   8      559.20      632.70    116.84 o 
 -16  15   8       32.67      -13.99     42.93 o 
 -13  15   8     2727.51     2812.82     95.64 o 
 -10  15   8     4560.92     4227.62    114.71 o 
  -7  15   8      618.21      565.88     85.91 o 
  -4  15   8    13314.76    12728.13    462.03 o 
  -1  15   8      146.57      131.01     53.44 o 
 -15  16   8     1312.74     1355.78    101.90 o 
 -12  16   8     3539.57     3610.59    179.77 o 
  -9  16   8      728.11      803.56    135.38 o 
  -6  16   8    13800.98    15250.38    540.75 o 
  -3  16   8      907.37      436.33    206.56 o 
 -11  17   8     1467.29     1548.56    159.14 o 
  -8  17   8       21.41       70.09     74.50 o 
  -5  17   8     4425.04     4264.95    329.29 o 
   0   0   9     1343.50     1507.08     50.55 o 
   1   1   9     1460.91     1262.85     31.62 o 
  -1   2   9     4980.16     4300.72     93.51 o 
   2   2   9     1500.67     1138.88     54.03 o 
  -3   3   9    22476.65    20501.14    379.93 o 
   0   3   9     5471.85     4107.81     57.17 o 
   3   3   9       27.96      174.00     16.65 o 
  -5   4   9    14242.51    13427.73    271.00 o 
  -2   4   9     2816.05     3292.49     63.52 o 
   1   4   9      121.05      247.73     16.17 o 
   4   4   9      307.30      160.36     17.37 o 
  -7   5   9      809.12      657.98     26.03 o 
  -4   5   9       48.61       15.25     10.33 o 
  -1   5   9     2549.58     2844.62     45.76 o 
   2   5   9    16955.95    17152.95    311.35 o 
   5   5   9     1561.25     1671.10     52.34 o 
  -9   6   9       23.13       62.50     17.13 o 
  -6   6   9     5043.86     5024.02    104.76 o 
  -3   6   9     1707.04     1760.54     38.05 o 
   0   6   9     3091.80     3599.64     67.65 o 
   3   6   9     1462.92     1303.95     45.00 o 
   6   6   9      392.54      468.97     33.29 o 
 -11   7   9       38.91       42.15     18.35 o 
  -8   7   9     3193.57     2854.12     71.30 o 
  -5   7   9     1640.30     1608.53     33.37 o 
  -2   7   9     2725.56     2403.14     36.32 o 
   1   7   9     2727.54     2432.43     58.38 o 
   4   7   9    11637.56    12519.37    200.53 o 
   7   7   9      708.01      872.94     52.73 o 
 -13   8   9       31.77       18.03     17.28 o 
 -10   8   9    15445.88    15796.22    298.22 o 
  -7   8   9      918.11      913.26     39.85 o 
  -4   8   9     5076.18     5193.52     82.56 o 
  -1   8   9    11706.74    12229.12    195.31 o 
   2   8   9     1173.81     1419.24     46.76 o 
   5   8   9     1175.01     1256.99     49.52 o 
   8   8   9     3621.66     3382.14    140.49 o 
 -15   9   9     2322.74     2328.33     73.03 o 
 -12   9   9     1052.54      884.70     42.45 o 
  -9   9   9     3471.15     3783.64    123.00 o 
  -6   9   9      823.46      956.37     30.91 o 
  -3   9   9     4507.21     4125.07     59.82 o 
   0   9   9     2491.67     2922.72    103.19 o 
   3   9   9     6226.55     5881.72     99.28 o 
   6   9   9     1128.32     1324.63     55.90 o 
 -17  10   9     1264.18     1146.41     95.20 o 
 -14  10   9      539.00      691.02     40.21 o 
 -11  10   9     2101.73     1902.76     70.19 o 
  -8  10   9     1406.80     1434.30     55.52 o 
  -5  10   9     1670.20     1693.47     42.17 o 
  -2  10   9      255.61      206.84     41.60 o 
   1  10   9     2387.75     2425.52     95.35 o 
   4  10   9      694.09      938.75     41.08 o 
   7  10   9      154.71      271.27     53.24 o 
 -16  11   9      108.44      115.12     48.29 o 
 -13  11   9      245.03      252.04     42.77 o 
 -10  11   9     6780.02     7211.56    139.06 o 
  -7  11   9      824.08      800.97     31.56 o 
  -4  11   9     4090.48     3783.04     91.45 o 
  -1  11   9     1690.99     1682.43     86.04 o 
   2  11   9      261.91      187.53     45.27 o 
   5  11   9     2008.60     2301.53    134.79 o 
 -15  12   9     1785.34     1959.66    119.03 o 
 -12  12   9      323.85      305.07     35.44 o 
  -9  12   9     6723.42     6743.34    148.10 o 
  -6  12   9      490.72      515.89     56.64 o 
  -3  12   9       89.10       76.01     30.62 o 
   0  12   9      310.71      265.73     63.82 o 
   3  12   9     1276.84     1350.49    106.08 o 
 -17  13   9       10.24      -14.24     50.09 o 
 -14  13   9       11.23       -9.66     25.10 o 
 -11  13   9       57.15       26.34     22.18 o 
  -8  13   9      427.87      421.93     37.90 o 
  -5  13   9     3862.05     4162.29    192.24 o 
  -2  13   9      144.36      175.08     44.75 o 
   1  13   9     3986.74     3872.03    202.03 o 
   4  13   9        9.04       54.38     55.24 o 
 -16  14   9      181.85      237.63     69.53 o 
 -13  14   9      209.53      182.29     29.86 o 
 -10  14   9     1027.41     1066.66     50.29 o 
  -7  14   9     3072.94     3313.26    196.48 o 
  -4  14   9        0.39        4.02     26.85 o 
  -1  14   9      933.27      940.05     86.63 o 
   2  14   9      657.54      472.39     89.65 o 
 -15  15   9     3075.65     3554.67    189.18 o 
 -12  15   9      625.98      570.13     65.38 o 
  -9  15   9     2935.33     3170.05    178.28 o 
  -6  15   9      506.94      625.99    129.03 o 
  -3  15   9     1380.33     1228.09    426.25 o 
   0  15   9        1.43       -7.19     60.04 o 
 -14  16   9     2626.00     2680.20    120.76 o 
 -11  16   9      764.23      769.94     83.19 o 
  -8  16   9      472.77      571.63     98.38 o 
  -5  16   9        1.11      -16.53     55.24 o 
  -2  16   9     1140.33      896.47    462.89 o 
 -13  17   9        2.18        0.05     65.17 o 
 -10  17   9      181.12      257.78     71.28 o 
  -7  17   9     1209.55     1410.24    147.67 o 
  -4  17   9     2957.84     3520.73    275.45 o 
  -1   1  10    85870.14    87207.25   2107.73 o 
  -3   2  10   195723.44   206750.28   4290.94 o 
   0   2  10    36642.97    32521.98    606.90 o 
  -5   3  10   142157.52   150703.75   2899.03 o 
  -2   3  10   189540.92   200028.58   4106.59 o 
   1   3  10   273377.44   288222.41   6769.66 o 
  -7   4  10    81360.24    80772.88   1207.45 o 
  -4   4  10   244172.52   251812.92   5349.58 o 
  -1   4  10   310052.34   327311.38   7514.33 o 
   2   4  10   178586.47   179972.06   3483.65 o 
  -9   5  10    70776.02    68375.05   1587.81 o 
  -6   5  10    64780.92    63913.99   1041.47 o 
  -3   5  10   121918.61   135889.41   2380.53 o 
   0   5  10    96930.98    97963.24   1585.42 o 
   3   5  10   151130.11   150539.78   2845.92 o 
 -11   6  10    40532.28    42386.71   1078.16 o 
  -8   6  10     8130.41     6893.93    160.42 o 
  -5   6  10   180014.83   185301.39   3622.94 o 
  -2   6  10    88223.52    89303.78   1417.51 o 
   1   6  10    34859.23    33584.71    466.31 o 
   4   6  10    89569.00    91361.35   1684.42 o 
 -13   7  10    39610.91    40807.23   1075.71 o 
 -10   7  10      921.65      774.90     35.67 o 
  -7   7  10      480.18      626.39     28.56 o 
  -4   7  10   167422.50   171124.06   3313.18 o 
  -1   7  10    13375.60    12050.76    154.62 o 
   2   7  10      461.95      785.70     38.11 o 
   5   7  10    69276.78    72393.00   1289.36 o 
 -15   8  10     4755.79     4805.73    146.29 o 
 -12   8  10    50723.91    50035.64   1228.12 o 
  -9   8  10      156.88      146.75     23.50 o 
  -6   8  10    32462.97    33221.00    594.22 o 
  -3   8  10    49116.52    46430.68    652.03 o 
   0   8  10     3774.55     3474.07     70.36 o 
   3   8  10    72307.66    72385.92   1369.65 o 
   6   8  10     1463.10     1477.42     54.96 o 
 -17   9  10     1485.29     1651.60    103.23 o 
 -14   9  10    35973.59    35390.18    785.23 o 
 -11   9  10    36999.71    37381.39    731.32 o 
  -8   9  10      798.93      647.15     51.72 o 
  -5   9  10    82319.27    84310.36   1395.48 o 
  -2   9  10      888.84      850.35     56.15 o 
   1   9  10    34794.00    32679.93    659.20 o 
   4   9  10    16566.86    16021.49    259.59 o 
   7   9  10       68.86       44.66     24.71 o 
 -16  10  10     5586.78     5423.42    174.87 o 
 -13  10  10    63451.96    63467.50   1365.82 o 
 -10  10  10    35001.35    35928.53    710.17 o 
  -7  10  10    56536.13    57200.76    877.08 o 
  -4  10  10    19081.63    18759.49    332.64 o 
  -1  10  10     7550.11     6998.78    183.12 o 
   2  10  10    72497.71    71357.88   1301.41 o 
   5  10  10      843.11      652.97     39.70 o 
 -15  11  10    23562.38    23912.83    620.94 o 
 -12  11  10    19791.61    19486.41    390.85 o 
  -9  11  10    70586.53    70857.78   1453.91 o 
  -6  11  10   112789.23   107577.28   2358.06 o 
  -3  11  10    16651.40    15980.56    354.89 o 
   0  11  10    49535.71    50249.97   1132.97 o 
   3  11  10    19979.41    20024.73    416.65 o 
   6  11  10     5782.23     5004.10    298.13 o 
 -17  12  10    15152.29    14915.46    467.45 o 
 -14  12  10    17515.71    17848.43    356.57 o 
 -11  12  10    41662.91    40371.60    726.73 o 
  -8  12  10    72566.70    71119.85   1422.71 o 
  -5  12  10    31818.98    31345.16    551.62 o 
  -2  12  10    52589.55    52827.27   1181.60 o 
   1  12  10    26008.32    27528.78    764.11 o 
   4  12  10    13781.44    13101.28    435.89 o 
 -16  13  10     6945.88     7678.78    316.03 o 
 -13  13  10    12513.33    12563.95    356.08 o 
 -10  13  10    36706.28    34899.54    616.43 o 
  -7  13  10    22994.08    22118.81    528.92 o 
  -4  13  10    79817.89    81013.13   2109.66 o 
  -1  13  10    14063.96    14209.70    429.61 o 
   2  13  10    14822.46    14601.50    439.76 o 
 -15  14  10     1593.91     1310.56    264.85 o 
 -12  14  10    27844.51    27542.91    595.61 o 
  -9  14  10     1445.82     1313.01     49.59 o 
  -6  14  10    15280.31    15402.61    589.15 o 
  -3  14  10    32838.66    35185.50    891.77 o 
   0  14  10     9308.14     9973.59    346.43 o 
 -14  15  10     7594.81     7386.43    457.27 o 
 -11  15  10    11798.43    10837.04    294.57 o 
  -8  15  10      331.67      477.62    123.57 o 
  -5  15  10    13477.45    13239.87    555.06 o 
  -2  15  10     7673.40     7547.33    336.28 o 
 -13  16  10    11816.39    11942.21    405.52 o 
 -10  16  10      835.77      593.37     85.92 o 
  -7  16  10     3214.35     3089.21    229.24 o 
  -4  16  10    10666.61    10550.42    435.19 o 
 -12  17  10     8831.98     8347.73    393.99 o 
  -9  17  10     1340.37     1084.90    164.96 o 
  -6  17  10    10416.93     9954.90    432.42 o 
   0   1  11      266.34      541.68     23.69 o 
  -2   2  11       96.57       42.06     15.83 o 
   1   2  11     7573.52     7728.57    151.24 o 
  -4   3  11      155.21      133.64     16.11 o 
  -1   3  11        0.07       21.32     11.89 o 
   2   3  11    31797.58    31715.02    620.92 o 
  -6   4  11    10095.60     9735.85    173.24 o 
  -3   4  11    20638.02    20088.81    432.94 o 
   0   4  11     1476.45     2064.48     42.88 o 
   3   4  11     1055.75     1124.18     36.03 o 
  -8   5  11      645.73      756.08     30.03 o 
  -5   5  11     8763.20     8804.77    229.09 o 
  -2   5  11     9662.64     9208.94    120.92 o 
   1   5  11     1926.18     1659.23     42.76 o 
   4   5  11     3689.47     3887.17     76.08 o 
 -10   6  11     1752.85     1500.69     62.72 o 
  -7   6  11    14565.29    14885.26    320.15 o 
  -4   6  11      533.74      385.04     21.44 o 
  -1   6  11     1626.61     1471.73     41.90 o 
   2   6  11      409.47      475.72     26.49 o 
   5   6  11    11628.85    10530.26    196.70 o 
 -12   7  11      623.52      721.77     41.91 o 
  -9   7  11     8207.16     8659.93    276.97 o 
  -6   7  11        0.44       20.95     12.59 o 
  -3   7  11        2.01       25.69     12.05 o 
   0   7  11     4356.80     3907.56     73.28 o 
   3   7  11     1042.29      788.97     39.88 o 
   6   7  11      148.35      128.45     25.23 o 
 -14   8  11     6982.93     6731.87    215.70 o 
 -11   8  11       22.31       51.20     25.06 o 
  -8   8  11     1157.02     1273.91     41.71 o 
  -5   8  11      546.52      658.63     26.63 o 
  -2   8  11      557.85      498.95     28.47 o 
   1   8  11      171.11      181.54     26.96 o 
   4   8  11        1.98        3.58     18.31 o 
   7   8  11      131.61      250.58     33.33 o 
 -16   9  11       31.58       19.49     23.53 o 
 -13   9  11      210.76      232.62     32.29 o 
 -10   9  11     6951.57     7052.41    150.55 o 
  -7   9  11    18158.70    18069.81    260.33 o 
  -4   9  11       82.68      109.67     13.28 o 
  -1   9  11    11342.71    10386.89    252.67 o 
   2   9  11    14082.51    13385.23    291.78 o 
   5   9  11      297.15      326.94     32.88 o 
   8   9  11      890.42     1109.79     82.96 o 
 -15  10  11     2115.03     2283.69     82.22 o 
 -12  10  11       53.36       49.23     32.05 o 
  -9  10  11      835.56      663.87     82.98 o 
  -6  10  11    20762.67    20516.26    315.33 o 
  -3  10  11      748.30      680.27     55.18 o 
   0  10  11     3058.11     3079.76    121.43 o 
   3  10  11     3304.26     3413.88     72.05 o 
   6  10  11      721.46      758.85     80.45 o 
 -17  11  11       27.83       29.49     43.52 o 
 -14  11  11     1039.89     1175.67     93.51 o 
 -11  11  11        9.28      129.04     36.72 o 
  -8  11  11      429.80      540.20     45.32 o 
  -5  11  11     6861.76     6569.33    118.79 o 
  -2  11  11     7505.21     7312.84    192.21 o 
   1  11  11     7041.48     6920.07    196.77 o 
   4  11  11     1582.65     1700.36     99.23 o 
 -16  12  11       61.43       35.00     44.47 o 
 -13  12  11     1900.83     2000.73    117.83 o 
 -10  12  11    11240.15    10533.99    290.50 o 
  -7  12  11     2387.98     2681.11     61.35 o 
  -4  12  11      291.93      307.24     43.60 o 
  -1  12  11      895.09     1077.30     82.55 o 
   2  12  11        0.09       52.41     30.83 o 
   5  12  11      484.97      544.58     85.38 o 
 -15  13  11        3.81       25.13     45.78 o 
 -12  13  11     1146.82     1238.48     63.43 o 
  -9  13  11     2718.59     2672.65    111.16 o 
  -6  13  11     2754.39     2865.54    131.30 o 
  -3  13  11       37.98        7.76     28.25 o 
   0  13  11     1842.04     1738.12    133.07 o 
   3  13  11        1.72       74.20     58.99 o 
 -14  14  11        9.70        5.02     21.73 o 
 -11  14  11      408.91      390.30     40.20 o 
  -8  14  11       60.81       42.66     21.28 o 
  -5  14  11       84.03       76.24     56.87 o 
  -2  14  11     1150.34     1491.83     99.73 o 
   1  14  11     2942.23     2832.95    177.65 o 
 -13  15  11      697.05      665.96    113.24 o 
 -10  15  11     1608.61     2135.66    115.36 o 
  -7  15  11      225.99      344.08     84.85 o 
  -4  15  11      821.46      798.27    127.69 o 
  -1  15  11      441.46      461.77    103.45 o 
 -12  16  11      362.77      419.83     85.03 o 
  -9  16  11        2.14      -15.64     55.92 o 
  -6  16  11     5010.99     5346.65    275.59 o 
  -3  16  11     2090.69     2932.86    214.42 o 
 -11  17  11     1973.52     2542.14    186.70 o 
  -8  17  11     2002.55     1879.71    216.86 o 
  -5  17  11      911.49      876.00    186.63 o 
   0   0  12     2419.03     1840.70    199.27 o 
   1   1  12    13047.17    13086.66    365.37 o 
  -1   2  12       35.58       57.93     14.50 o 
   2   2  12    27041.79    25126.09    473.28 o 
  -3   3  12     8209.27     8858.02    222.91 o 
   0   3  12     2801.31     3151.99     92.06 o 
   3   3  12    61124.07    60785.59   1012.45 o 
  -5   4  12    25261.37    25151.01    519.18 o 
  -2   4  12    22606.78    21057.31    682.93 o 
   1   4  12    34276.32    32545.53    509.25 o 
   4   4  12     1127.20     1242.80     39.05 o 
  -7   5  12     5455.27     5119.21    111.01 o 
  -4   5  12    40068.12    40703.59    654.05 o 
  -1   5  12    32184.83    31190.13    533.11 o 
   2   5  12      427.40      569.73     26.83 o 
   5   5  12     6158.14     6352.31    122.21 o 
  -9   6  12     7877.93     7084.73    173.95 o 
  -6   6  12      344.02      372.59     25.01 o 
  -3   6  12    30442.82    30863.54    487.35 o 
   0   6  12     9614.38     9015.05    161.76 o 
   3   6  12    11452.93    11437.64    229.47 o 
   6   6  12     4360.72     4709.33    142.84 o 
 -11   7  12    30471.23    30217.76    894.36 o 
  -8   7  12      675.14      690.12     35.90 o 
  -5   7  12      184.16      303.57     27.82 o 
  -2   7  12      665.98      806.35     31.60 o 
   1   7  12     6430.30     6293.19     97.46 o 
   4   7  12     1344.87     1646.85     59.15 o 
   7   7  12      609.80      501.55     39.65 o 
 -13   8  12     6832.99     6859.61    177.22 o 
 -10   8  12      119.63      151.66     25.86 o 
  -7   8  12    17794.77    16873.06    284.15 o 
  -4   8  12     5841.84     6257.11     98.60 o 
  -1   8  12     3483.32     3563.96     60.75 o 
   2   8  12     8151.41     8120.36    150.85 o 
   5   8  12     3470.42     3225.23     81.20 o 
   8   8  12      413.63      389.19     43.89 o 
 -15   9  12     6549.00     6327.94    159.60 o 
 -12   9  12     3694.55     3631.70    123.05 o 
  -9   9  12     1780.02     1724.60     59.07 o 
  -6   9  12    20066.55    21406.58    378.55 o 
  -3   9  12     1402.83     1059.05     42.79 o 
   0   9  12      114.51      153.40     16.07 o 
   3   9  12     2583.59     2522.78     68.70 o 
   6   9  12        7.18       10.54     18.48 o 
 -17  10  12      220.41      229.96     57.88 o 
 -14  10  12    11010.76    10783.57    309.28 o 
 -11  10  12     2080.43     2128.60     90.03 o 
  -8  10  12     6964.76     6510.31    120.95 o 
  -5  10  12    10815.09    10966.96    202.92 o 
  -2  10  12     4219.99     3920.46    131.84 o 
   1  10  12     2290.75     2210.02     93.85 o 
   4  10  12     2465.51     2321.81     81.84 o 
   7  10  12      100.75       93.05     48.16 o 
 -16  11  12     5617.81     5787.46    194.25 o 
 -13  11  12    10347.80    10856.30    319.45 o 
 -10  11  12      599.66      618.28     50.70 o 
  -7  11  12     4632.01     4403.28     79.88 o 
  -4  11  12    15427.95    15752.03    330.29 o 
  -1  11  12     7182.65     6762.90    184.95 o 
   2  11  12     9552.99     9814.86    259.49 o 
   5  11  12       33.70       30.09     36.70 o 
 -15  12  12       99.71       61.22     31.60 o 
 -12  12  12    13422.22    13515.59    311.88 o 
  -9  12  12    10202.03    10231.12    221.09 o 
  -6  12  12     4705.10     4365.78    127.07 o 
  -3  12  12     1092.11     1097.97     84.46 o 
   0  12  12    22350.33    23200.39    536.07 o 
   3  12  12     1240.92     1116.92     90.21 o 
 -14  13  12       17.10       13.83     28.79 o 
 -11  13  12     3607.14     3394.62    109.68 o 
  -8  13  12    11909.74    10866.17    310.19 o 
  -5  13  12     2347.05     2269.83    115.08 o 
  -2  13  12     8681.12     8925.96    256.96 o 
   1  13  12     2245.44     2254.30    165.81 o 
 -13  14  12      115.08      107.73     34.98 o 
 -10  14  12     7258.00     6704.65    227.80 o 
  -7  14  12      564.50      421.91     84.08 o 
  -4  14  12     1539.76     1793.22    171.93 o 
  -1  14  12     1356.68     1424.31    129.26 o 
 -15  15  12        7.92        5.46     53.10 o 
 -12  15  12      944.80      832.36    115.88 o 
  -9  15  12      265.03      202.71     55.04 o 
  -6  15  12     1420.86     1582.87    166.01 o 
  -3  15  12      855.12      386.51    188.30 o 
   0  15  12      131.93      135.96     92.58 o 
 -11  16  12       47.01       15.99     44.89 o 
  -8  16  12     1690.38     2217.47    238.94 o 
  -5  16  12     5607.94     5688.87    318.48 o 
 -10  17  12      141.98       85.49     75.74 o 
  -7  17  12     2448.96     2542.64    201.22 o 
  -1   1  13     1583.01     1706.91     82.77 o 
  -3   2  13    23847.60    22927.33    447.44 o 
   0   2  13    28193.37    28527.25    551.21 o 
  -5   3  13     4296.65     4386.99     95.33 o 
  -2   3  13     4090.08     3764.12    114.33 o 
   1   3  13     4210.33     4654.69    113.73 o 
  -7   4  13     1005.13      854.18     52.96 o 
  -4   4  13      190.33      457.31     37.35 o 
  -1   4  13     2781.54     3094.61     96.18 o 
   2   4  13    40459.09    38044.16    581.41 o 
  -9   5  13    13909.45    13052.67    327.80 o 
  -6   5  13     6454.23     7091.79    149.06 o 
  -3   5  13    13788.48    11172.55    355.88 o 
   0   5  13    32303.35    29649.36    441.63 o 
   3   5  13     3673.14     3452.31     74.33 o 
 -11   6  13     3807.52     3949.07    103.39 o 
  -8   6  13    22887.47    21478.54    436.44 o 
  -5   6  13    35066.39    33307.09    705.54 o 
  -2   6  13    10573.31     9317.26    135.76 o 
   1   6  13     2963.88     2679.78     67.93 o 
   4   6  13     3030.79     2580.40     67.52 o 
 -13   7  13     2661.86     2626.07    116.48 o 
 -10   7  13      535.90      616.51     41.41 o 
  -7   7  13     4256.04     4926.87    116.51 o 
  -4   7  13      764.22      931.13     43.18 o 
  -1   7  13     5220.92     4726.45    100.59 o 
   2   7  13     3796.02     3667.39     77.78 o 
   5   7  13      753.29      707.07     42.54 o 
 -15   8  13      399.34      387.81     47.94 o 
 -12   8  13      242.87      340.05     43.51 o 
  -9   8  13     1466.37     1541.34     50.80 o 
  -6   8  13     4602.90     4215.67     85.79 o 
  -3   8  13        8.53       51.69     14.87 o 
   0   8  13     4204.88     4251.21    102.23 o 
   3   8  13       32.08      107.22     25.22 o 
   6   8  13     1525.48     1345.29     58.51 o 
 -17   9  13      142.52      192.52     50.48 o 
 -14   9  13     5708.14     5712.01    190.31 o 
 -11   9  13      580.59      584.03     39.33 o 
  -8   9  13      255.36      315.40     27.39 o 
  -5   9  13    26407.34    24301.90    402.96 o 
  -2   9  13      636.84      652.66     26.77 o 
   1   9  13      543.48      591.00     38.93 o 
   4   9  13      172.43      223.35     33.03 o 
   7   9  13      614.05      734.56     62.09 o 
 -16  10  13      414.41      370.43     56.39 o 
 -13  10  13    15039.33    15442.19    358.64 o 
 -10  10  13      889.43      862.42     47.42 o 
  -7  10  13       75.33       47.93     19.22 o 
  -4  10  13      220.88      185.68     18.78 o 
  -1  10  13     8763.48     8443.88    164.69 o 
   2  10  13      220.87      223.99     20.64 o 
   5  10  13        0.89       27.94     34.82 o 
 -15  11  13      152.69      145.17     39.51 o 
 -12  11  13      521.65      436.27     52.07 o 
  -9  11  13      887.63      922.86     48.09 o 
  -6  11  13     3120.62     3210.33     74.49 o 
  -3  11  13      484.13      533.83     60.40 o 
   0  11  13       59.87       81.26     41.43 o 
   3  11  13     7274.51     7423.29    214.22 o 
 -14  12  13       13.16       14.84     29.46 o 
 -11  12  13      336.13      337.18     47.01 o 
  -8  12  13      397.80      396.11     45.73 o 
  -5  12  13     1338.43     1378.13     91.68 o 
  -2  12  13     4265.77     4128.20    147.67 o 
   1  12  13     5010.83     5135.21    195.90 o 
   4  12  13      131.55      106.78     51.46 o 
 -16  13  13      322.08      263.08     60.76 o 
 -13  13  13     1092.88     1177.46    111.78 o 
 -10  13  13     4371.69     4257.26    166.50 o 
  -7  13  13     2072.37     2041.03     67.39 o 
  -4  13  13     4460.02     4903.18    141.96 o 
  -1  13  13      934.32     1061.97     95.17 o 
   2  13  13     1332.44     1460.45    218.04 o 
 -15  14  13      421.06      333.98    117.92 o 
 -12  14  13     5742.67     5387.45    161.94 o 
  -9  14  13     2156.97     2439.56     99.85 o 
  -6  14  13      327.23      487.34     86.62 o 
  -3  14  13     2168.28     2210.59    115.71 o 
   0  14  13      408.42      395.55     83.90 o 
 -14  15  13      415.53      281.70     48.55 o 
 -11  15  13     1575.70     1591.15    105.87 o 
  -8  15  13       61.19       93.26     58.56 o 
  -5  15  13     1508.14     1647.93    154.70 o 
  -2  15  13       33.16       30.55     65.84 o 
 -13  16  13     1135.15     1223.59    193.94 o 
 -10  16  13       31.70       67.00     52.26 o 
  -7  16  13      239.66      195.15     97.49 o 
  -4  16  13      751.34      820.70    145.85 o 
  -9  17  13      149.87      315.26     93.61 o 
   0   1  14     9541.92     8544.75    250.12 o 
  -2   2  14     2611.56     2392.15     83.90 o 
   1   2  14     3264.98     3783.95     85.40 o 
  -4   3  14     4122.56     4280.84    101.06 o 
  -1   3  14     2493.06     2345.95     82.62 o 
   2   3  14     4383.35     4848.62    130.15 o 
  -6   4  14    19498.65    19938.96    418.67 o 
  -3   4  14    24641.07    22968.67    662.80 o 
   0   4  14     6588.53     6736.87    112.61 o 
   3   4  14       12.48       84.93     22.89 o 
  -8   5  14      163.70      243.36     29.48 o 
  -5   5  14     8984.86     8964.32    212.20 o 
  -2   5  14    19229.20    17945.88    539.12 o 
   1   5  14     4907.46     5030.85    123.73 o 
   4   5  14      287.50      342.31     34.20 o 
 -10   6  14     6804.38     6584.89    206.58 o 
  -7   6  14     2671.04     2694.40     67.54 o 
  -4   6  14     1306.38     1155.64     48.98 o 
  -1   6  14    12405.26    12968.22    270.43 o 
   2   6  14    24072.33    22665.21    382.55 o 
   5   6  14      184.78      270.88     31.20 o 
 -12   7  14      330.46      349.59     40.66 o 
  -9   7  14     3917.16     3949.61    105.99 o 
  -6   7  14     6048.58     5692.44    119.65 o 
  -3   7  14     2929.08     2996.68     74.61 o 
   0   7  14     1772.47     1749.86     49.60 o 
   3   7  14    20515.80    19541.98    374.50 o 
   6   7  14     4289.77     4043.08    112.91 o 
 -14   8  14      538.24      537.85     49.94 o 
 -11   8  14     1840.23     1671.70     68.00 o 
  -8   8  14     8991.32     9213.05    204.31 o 
  -5   8  14     3047.70     2971.48     88.17 o 
  -2   8  14      111.31      125.97     16.91 o 
   1   8  14     4931.09     4801.28    113.21 o 
   4   8  14     7502.58     7178.87    184.36 o 
   7   8  14     1669.00     1617.10     92.66 o 
 -16   9  14     1578.16     1357.51     95.20 o 
 -13   9  14      238.25      223.50     43.95 o 
 -10   9  14      527.91      669.70     50.10 o 
  -7   9  14    16217.63    16472.86    344.87 o 
  -4   9  14    12219.46    11329.86    187.72 o 
  -1   9  14       54.47       35.65     13.95 o 
   2   9  14       35.88       40.12     24.70 o 
   5   9  14    15635.74    15543.98    297.33 o 
 -15  10  14     1546.67     1626.35     89.48 o 
 -12  10  14     2622.72     2512.01     96.49 o 
  -9  10  14      161.01      145.02     30.94 o 
  -6  10  14      497.30      290.63     27.11 o 
  -3  10  14    13779.76    13724.17    203.32 o 
   0  10  14      421.41      368.76     22.45 o 
   3  10  14     1558.78     1600.43     54.12 o 
   6  10  14       29.59       72.62     47.27 o 
 -14  11  14      114.13      168.30     43.81 o 
 -11  11  14    12854.53    12220.04    292.38 o 
  -8  11  14       16.45       19.49     15.74 o 
  -5  11  14      980.15     1041.21     65.65 o 
  -2  11  14      555.27      556.51     61.31 o 
   1  11  14      512.01      575.37     74.71 o 
   4  11  14      785.50      757.47     72.76 o 
 -16  12  14        7.48       26.84     43.39 o 
 -13  12  14    12432.98    12430.84    287.51 o 
 -10  12  14     3477.18     3306.64    113.27 o 
  -7  12  14      781.60      665.95     50.63 o 
  -4  12  14     3332.68     3409.97    142.10 o 
  -1  12  14     2125.59     2231.35    113.26 o 
   2  12  14      162.87      230.17     57.56 o 
 -15  13  14        9.55      -16.28     26.89 o 
 -12  13  14     3987.24     3752.60    174.16 o 
  -9  13  14     2041.03     2190.84    109.50 o 
  -6  13  14     9338.75     9069.34    189.65 o 
  -3  13  14        6.67       67.32     32.68 o 
   0  13  14      230.99      237.40     67.58 o 
 -14  14  14     3128.67     2863.36    129.75 o 
 -11  14  14      221.66      182.84     33.86 o 
  -8  14  14     3642.98     3644.14    173.14 o 
  -5  14  14    11159.12    10678.65    343.71 o 
  -2  14  14       92.85      116.14     56.56 o 
   1  14  14      441.05      363.69     84.56 o 
 -13  15  14       67.69       77.59     32.81 o 
 -10  15  14       68.58       40.03     42.83 o 
  -7  15  14     4223.08     3811.43    183.38 o 
  -4  15  14     3191.13     3341.04    244.41 o 
  -1  15  14       50.98       22.68     66.92 o 
 -12  16  14      196.48       61.05     61.83 o 
  -9  16  14      146.10       45.09     56.17 o 
  -6  16  14     4977.21     5323.72    315.54 o 
   0   0  15       45.88       65.74     29.91 o 
   1   1  15     1871.74     2111.46     51.75 o 
  -1   2  15     1111.65     1250.61     76.67 o 
   2   2  15    72905.43    70032.82   1803.77 o 
  -3   3  15    37935.91    36872.85   1090.52 o 
   0   3  15    17240.54    16208.64    363.00 o 
   3   3  15    78528.72    74091.60   1794.96 o 
  -5   4  15    10732.74    10008.90    263.62 o 
  -2   4  15    63729.88    63026.82   1846.88 o 
   1   4  15    31715.57    30058.74    554.12 o 
   4   4  15     2579.83     2664.15     79.18 o 
  -7   5  15      387.86      413.04     33.09 o 
  -4   5  15    22990.48    22728.30    661.46 o 
  -1   5  15    16099.11    15649.64    294.15 o 
   2   5  15     2087.89     1985.46     71.49 o 
   5   5  15    26060.02    23884.97    553.44 o 
  -9   6  15     7457.65     7372.59    164.93 o 
  -6   6  15     3211.85     3147.05     75.91 o 
  -3   6  15    31719.29    28826.97    888.03 o 
   0   6  15      954.71      697.68     32.65 o 
   3   6  15    22400.16    20585.78    438.29 o 
   6   6  15     5275.77     4939.23    220.64 o 
 -11   7  15      490.49      410.39     43.17 o 
  -8   7  15     2037.65     2145.69     63.02 o 
  -5   7  15    12917.07    12894.35    326.59 o 
  -2   7  15     1163.67     1119.43     38.83 o 
   1   7  15      410.79      387.76     33.26 o 
   4   7  15    33042.47    30704.35    711.53 o 
   7   7  15      780.79      721.67     76.20 o 
 -13   8  15     3171.43     2867.58    125.52 o 
 -10   8  15     5262.25     5035.99    162.55 o 
  -7   8  15      187.41      203.02     26.50 o 
  -4   8  15     7094.10     7003.94    165.40 o 
  -1   8  15     3363.07     3336.79    107.38 o 
   2   8  15     2722.32     2648.62     74.23 o 
   5   8  15      332.07      285.57     37.59 o 
   8   8  15     1357.46     1361.41    101.21 o 
 -15   9  15      804.40      949.45     73.86 o 
 -12   9  15      926.11      944.69     53.27 o 
  -9   9  15    11795.43    11191.55    289.14 o 
  -6   9  15     9673.91     8752.98    200.26 o 
  -3   9  15     4275.74     4112.93     84.74 o 
   0   9  15     3356.78     3048.03     70.33 o 
   3   9  15     4105.38     4020.77    124.80 o 
   6   9  15      660.36      984.23     55.81 o 
 -14  10  15     6391.02     6087.67    271.90 o 
 -11  10  15      485.94      453.70     47.58 o 
  -8  10  15      807.97      826.81     42.65 o 
  -5  10  15    29544.91    28508.38    524.68 o 
  -2  10  15     2084.01     1962.55     75.76 o 
   1  10  15     5657.33     5348.34    141.95 o 
   4  10  15     3886.41     4162.83    165.15 o 
 -16  11  15      605.24      539.57     87.63 o 
 -13  11  15     3340.30     3666.95    152.45 o 
 -10  11  15    17249.95    16796.64    440.69 o 
  -7  11  15    26098.04    24000.39    623.41 o 
  -4  11  15     3747.23     3490.95    122.04 o 
  -1  11  15     1533.11     1740.01    103.79 o 
   2  11  15    14240.68    15102.25    484.33 o 
   5  11  15       12.05       47.34     47.26 o 
 -15  12  15     4592.96     4591.62    183.51 o 
 -12  12  15     3461.90     3259.38    118.54 o 
  -9  12  15     6450.90     6453.42    148.05 o 
  -6  12  15     5316.54     5177.98    121.06 o 
  -3  12  15     4607.01     4566.25    173.94 o 
   0  12  15     4427.53     3908.49    178.47 o 
   3  12  15      170.61      258.12     52.39 o 
 -14  13  15      698.84      580.62    137.63 o 
 -11  13  15     9254.41     9138.67    242.58 o 
  -8  13  15     1186.62      766.10    195.47 o 
  -5  13  15     9509.74     9691.17    303.86 o 
  -2  13  15     1508.13     1800.71    126.41 o 
   1  13  15     1362.75     1355.74    131.16 o 
 -13  14  15     4237.37     4190.67    142.41 o 
 -10  14  15     1588.66     1818.03    111.18 o 
  -7  14  15     2035.48     2310.98    170.57 o 
  -4  14  15     5522.87     5150.02    244.85 o 
  -1  14  15       57.56      103.36     48.72 o 
 -12  15  15      205.87      240.54    119.18 o 
  -9  15  15      233.20      268.89     70.01 o 
  -6  15  15     1875.71     2633.04    157.17 o 
  -3  15  15     2292.29     2529.14    251.69 o 
 -11  16  15       96.18      140.73     70.02 o 
  -8  16  15      338.11      321.73    107.09 o 
  -5  16  15      132.90      135.88     82.56 o 
  -1   1  16    65277.73    68158.88   2445.63 o 
  -3   2  16    16485.75    17988.92    553.41 o 
   0   2  16     3613.76     3227.36     67.97 o 
  -5   3  16    16239.38    14630.58    357.33 o 
  -2   3  16    16608.86    16505.92    554.21 o 
   1   3  16     7704.78     8136.67    182.83 o 
  -7   4  16      276.62      349.39     31.45 o 
  -4   4  16     8811.07     8115.14    225.38 o 
  -1   4  16     2953.18     3204.33    120.87 o 
   2   4  16      473.99      447.69     36.00 o 
  -9   5  16     7881.81     7643.04    218.96 o 
  -6   5  16       92.50      116.18     23.54 o 
  -3   5  16       15.03       30.93     21.15 o 
   0   5  16      735.49      870.82     39.81 o 
   3   5  16     8925.03     9289.78    218.89 o 
 -11   6  16     1218.69     1263.61     57.75 o 
  -8   6  16       57.81       71.97     24.31 o 
  -5   6  16    23205.20    21015.29    490.40 o 
  -2   6  16     2965.79     2962.75     71.51 o 
   1   6  16     1560.65     1361.82     47.90 o 
   4   6  16     8537.37     7882.29    165.92 o 
 -13   7  16      277.29      308.13     42.51 o 
 -10   7  16     6935.80     7527.34    215.89 o 
  -7   7  16     5626.91     5651.09    151.55 o 
  -4   7  16     9892.65     9099.89    196.40 o 
  -1   7  16     1777.94     1613.32     62.86 o 
   2   7  16    10820.56    10714.50    183.16 o 
   5   7  16     2248.08     2246.65     90.04 o 
 -15   8  16      573.04      461.66     58.59 o 
 -12   8  16      214.56      240.98     35.85 o 
  -9   8  16     2800.99     2895.39    100.99 o 
  -6   8  16     3239.14     3022.29     78.38 o 
  -3   8  16     2050.20     1965.22     61.38 o 
   0   8  16    14568.20    13911.11    262.12 o 
   3   8  16    12203.95    10627.09    227.76 o 
   6   8  16      561.53      455.21     54.66 o 
 -14   9  16       12.76       10.56     37.03 o 
 -11   9  16     7359.81     6769.94    285.25 o 
  -8   9  16    16084.31    14997.01    410.67 o 
  -5   9  16     1593.61     1642.69     65.93 o 
  -2   9  16     2212.84     2400.19     58.93 o 
   1   9  16       36.96       71.49     21.14 o 
   4   9  16     1946.06     1793.15     74.42 o 
   7   9  16     1578.07     1644.76    119.32 o 
 -16  10  16     2790.60     3006.96    147.01 o 
 -13  10  16      227.62      209.43     41.48 o 
 -10  10  16     7191.71     6909.10    216.94 o 
  -7  10  16       12.52       25.95     19.75 o 
  -4  10  16     2116.26     2103.76     63.34 o 
  -1  10  16     1173.64     1074.54     49.22 o 
   2  10  16     8986.27     8231.65    200.37 o 
   5  10  16     1030.73     1003.72     91.61 o 
 -15  11  16       84.91       51.25     35.73 o 
 -12  11  16     2163.52     1948.78    145.50 o 
  -9  11  16     1919.45     1746.93     79.14 o 
  -6  11  16     2774.10     3097.24    105.25 o 
  -3  11  16     1484.11     1334.25     44.89 o 
   0  11  16      528.13      412.89     61.86 o 
   3  11  16       73.43       70.32     42.24 o 
 -14  12  16      140.14       88.95     45.81 o 
 -11  12  16     3789.43     3793.32    132.96 o 
  -8  12  16      173.82      193.71     30.46 o 
  -5  12  16     1421.22     1393.74    103.29 o 
  -2  12  16     2383.34     2528.14    132.97 o 
   1  12  16      728.97      702.09     93.17 o 
 -13  13  16      591.93      387.83     82.73 o 
 -10  13  16       15.88       27.37     30.03 o 
  -7  13  16      398.95      339.78     40.55 o 
  -4  13  16    16670.73    16068.28    467.58 o 
  -1  13  16     3926.39     4233.74    204.36 o 
   2  13  16      198.51      201.02     73.76 o 
 -12  14  16     1804.72     1960.29     97.84 o 
  -9  14  16     4240.68     4476.98    221.12 o 
  -6  14  16     1080.20      940.56    155.49 o 
  -3  14  16      615.81      807.05     98.87 o 
   0  14  16      117.48      164.14     58.07 o 
 -11  15  16      390.43      581.72    120.40 o 
  -8  15  16      514.07      370.49     88.85 o 
  -5  15  16      291.71      313.50     78.23 o 
  -2  15  16      377.15      460.54    117.92 o 
 -10  16  16      170.04      118.16     61.64 o 
  -7  16  16      747.53      761.39    267.52 o 
   0   1  17      295.47      341.63     28.47 o 
  -2   2  17     1931.79     1874.47     95.14 o 
   1   2  17     1262.38     1124.69     51.37 o 
  -4   3  17       66.32       84.14     21.99 o 
  -1   3  17      245.45      146.02     22.59 o 
   2   3  17    10225.19     8915.40    267.99 o 
  -6   4  17      250.47      369.26     31.72 o 
  -3   4  17     1625.88     1445.76     57.60 o 
   0   4  17     3297.83     3043.06     75.70 o 
   3   4  17      901.72      814.22     42.29 o 
  -8   5  17     1092.15      948.47     46.10 o 
  -5   5  17     2728.24     2768.74     88.76 o 
  -2   5  17     9879.15     9642.09    313.17 o 
   1   5  17     9183.69     8989.15    177.19 o 
   4   5  17     2555.84     2691.99     81.73 o 
 -10   6  17     3431.36     3371.95    109.06 o 
  -7   6  17    18484.57    18757.55    415.53 o 
  -4   6  17    14043.07    13534.27    418.42 o 
  -1   6  17     1994.25     1831.05     56.28 o 
   2   6  17      349.92      355.15     36.35 o 
   5   6  17      358.07      385.07     38.35 o 
 -12   7  17     2236.93     2361.41    136.52 o 
  -9   7  17     1148.33     1351.22     58.10 o 
  -6   7  17        0.53       29.28     21.06 o 
  -3   7  17       64.18       90.49     29.97 o 
   0   7  17     2464.44     2252.23     68.82 o 
   3   7  17     3631.28     3488.62    143.56 o 
   6   7  17       32.12       11.45     29.70 o 
 -14   8  17      479.38      456.97     56.46 o 
 -11   8  17     1332.63     1323.99     68.61 o 
  -8   8  17       49.86       78.01     25.70 o 
  -5   8  17       16.37       39.09     18.51 o 
  -2   8  17      626.33      666.17     39.91 o 
   1   8  17      577.86      487.00     34.33 o 
   4   8  17       76.56       33.71     29.45 o 
   7   8  17      824.40      662.25     71.28 o 
 -16   9  17        1.20       -1.19     41.91 o 
 -13   9  17     4890.24     4580.41    179.01 o 
 -10   9  17       55.86       50.24     25.12 o 
  -7   9  17     2092.48     2184.46     67.20 o 
  -4   9  17     5958.09     5691.57    117.72 o 
  -1   9  17     8940.24     8607.23    226.46 o 
   2   9  17     3046.81     2747.15     73.55 o 
   5   9  17     1267.87     1148.98     80.90 o 
 -15  10  17      223.79      364.08     58.11 o 
 -12  10  17     4230.42     4100.18    170.33 o 
  -9  10  17      158.46      102.45     27.13 o 
  -6  10  17       10.86        7.64     19.25 o 
  -3  10  17        8.59        9.44     15.23 o 
   0  10  17     3117.02     2984.96    111.63 o 
   3  10  17     2699.61     2846.66    131.46 o 
 -14  11  17     1526.10     1474.31    105.55 o 
 -11  11  17     1366.19     1111.96     69.55 o 
  -8  11  17     4759.37     4095.41     99.53 o 
  -5  11  17      606.49      477.83     35.30 o 
  -2  11  17      602.83      681.27     31.28 o 
   1  11  17     1917.69     1830.30    119.66 o 
   4  11  17     1990.79     2023.39    122.18 o 
 -13  12  17     2161.97     2060.13    116.60 o 
 -10  12  17       20.83        3.35     20.14 o 
  -7  12  17     1401.31     1229.73     66.78 o 
  -4  12  17     1918.82     2032.82    121.10 o 
  -1  12  17        6.20       50.29     42.77 o 
   2  12  17     2877.61     2921.38    220.34 o 
 -12  13  17     6380.22     6763.44    198.01 o 
  -9  13  17      677.77      817.66     63.22 o 
  -6  13  17     2809.21     2672.13    120.29 o 
  -3  13  17     3635.52     3996.33    209.18 o 
   0  13  17       20.32       72.76     65.25 o 
 -11  14  17     2917.86     3045.04    156.34 o 
  -8  14  17      118.55      114.21     53.75 o 
  -5  14  17      540.22      398.55     77.24 o 
  -2  14  17        1.63       20.22     62.62 o 
 -10  15  17        4.35       51.11     61.27 o 
  -7  15  17      439.06      493.11    109.48 o 
  -4  15  17      114.08      143.00     65.97 o 
  -9  16  17      196.51       74.41    174.81 o 
   0   0  18    15515.22    15315.61   1963.05 o 
   1   1  18    77722.13    76894.20   3176.16 o 
  -1   2  18    65840.20    66808.07   2992.72 o 
   2   2  18     7685.05     7981.78    202.92 o 
  -3   3  18    25535.57    25552.56    925.54 o 
   0   3  18    70640.84    69329.46   2193.03 o 
   3   3  18     3074.81     2750.15     94.90 o 
  -5   4  18     1940.86     2095.82     92.89 o 
  -2   4  18     9506.87     9451.87    318.20 o 
   1   4  18     8810.12     8782.68    207.76 o 
   4   4  18    33500.51    32806.98    659.10 o 
  -7   5  18    31744.80    31477.00    730.35 o 
  -4   5  18    23981.97    24970.55    846.40 o 
  -1   5  18     1110.27     1097.06     46.99 o 
   2   5  18    27836.67    28295.21    692.66 o 
   5   5  18     7833.12     7835.48    195.86 o 
  -9   6  18     8303.32     8979.66    243.62 o 
  -6   6  18    64056.26    64580.48   1743.01 o 
  -3   6  18      797.98      886.88     48.93 o 
   0   6  18    44391.96    43496.50   1088.09 o 
   3   6  18    13894.56    13942.36    290.72 o 
   6   6  18     3968.62     3764.55    123.92 o 
 -11   7  18     2661.16     2648.64    101.52 o 
  -8   7  18    54059.96    54287.48   1193.87 o 
  -5   7  18    21750.40    22008.77    492.30 o 
  -2   7  18    40441.74    40139.12    881.26 o 
   1   7  18    15741.19    15522.38    379.06 o 
   4   7  18     5049.06     5208.96    131.42 o 
   7   7  18    16723.85    15772.19    509.95 o 
 -13   8  18     7432.94     6068.90    264.88 o 
 -10   8  18    26618.11    26308.35    730.28 o 
  -7   8  18    13649.00    13894.18    313.58 o 
  -4   8  18    24284.27    24248.19    766.52 o 
  -1   8  18    67436.03    65946.05   1474.41 o 
   2   8  18     9571.12     8944.23    200.94 o 
   5   8  18     5710.58     5839.84    192.68 o 
 -15   9  18     4453.80     4093.96    234.41 o 
 -12   9  18     7513.46     6973.52    264.51 o 
  -9   9  18    36761.96    35129.25    897.44 o 
  -6   9  18     5535.34     5357.27    117.58 o 
  -3   9  18    17753.42    18414.13    373.42 o 
   0   9  18    30209.59    28945.45    667.10 o 
   3   9  18     5509.29     5103.06    159.65 o 
   6   9  18    14491.40    14725.84    778.49 o 
 -14  10  18     1705.72     1745.85    195.27 o 
 -11  10  18     7290.63     7109.62    166.63 o 
  -8  10  18    12909.21    12664.28    320.79 o 
  -5  10  18    12188.77    11722.29    340.08 o 
  -2  10  18    17382.95    17125.46    331.01 o 
   1  10  18    10259.22     9817.69    355.72 o 
   4  10  18     2139.78     1719.63    246.36 o 
 -13  11  18      307.89      257.91     58.22 o 
 -10  11  18     5359.10     5022.71    136.16 o 
  -7  11  18    15549.38    14960.49    396.42 o 
  -4  11  18      171.44      174.37     26.48 o 
  -1  11  18    10462.21    10511.45    214.32 o 
   2  11  18     2443.94     2465.56    149.48 o 
 -12  12  18       23.45       79.63     49.73 o 
  -9  12  18     9137.94     9165.37    277.78 o 
  -6  12  18     3317.06     3423.48    122.59 o 
  -3  12  18     6503.16     6379.95    367.36 o 
   0  12  18     1397.07     1294.20    104.44 o 
 -14  13  18     9322.74     8919.07    280.11 o 
 -11  13  18     3434.00     3629.66    148.25 o 
  -8  13  18     3514.12     3717.14    141.44 o 
  -5  13  18     5046.16     5455.15    238.61 o 
  -2  13  18     2259.90     2438.89    157.30 o 
   1  13  18     5541.09     6370.54    311.32 o 
 -13  14  18     7243.46     7655.21    297.13 o 
 -10  14  18     2386.13     2683.45    332.92 o 
  -7  14  18    16300.11    17083.88    636.12 o 
  -4  14  18     2144.85     2257.55    146.17 o 
  -1  14  18     4552.44     4471.65    326.27 o 
  -9  15  18    13205.64    14171.34   1009.99 o 
  -6  15  18     7154.04     7455.37    625.71 o 
  -1   1  19       87.98      224.19     32.63 o 
  -3   2  19     2018.45     2294.47     75.60 o 
   0   2  19    10884.20    10709.50    304.14 o 
  -5   3  19     2511.58     2685.63    111.30 o 
  -2   3  19    20639.65    20108.97    772.18 o 
   1   3  19      668.06      811.97     45.80 o 
  -7   4  19      292.96      401.21     37.49 o 
  -4   4  19      953.59      754.27     41.25 o 
  -1   4  19    10899.12    11321.79    370.97 o 
   2   4  19    19522.34    19045.88    494.04 o 
  -9   5  19      386.80      434.16     40.02 o 
  -6   5  19     2677.27     3036.59    116.92 o 
  -3   5  19      919.48      955.22     45.91 o 
   0   5  19    10695.24    10633.93    207.69 o 
   3   5  19      703.38      615.69     48.72 o 
 -11   6  19       78.54      132.74     32.49 o 
  -8   6  19     2027.09     1991.94     80.32 o 
  -5   6  19    11755.34    11043.36    314.47 o 
  -2   6  19     1846.71     1632.08     74.73 o 
   1   6  19      337.08      302.03     37.75 o 
   4   6  19     2148.44     2317.16     85.55 o 
 -13   7  19      108.56       75.68     42.04 o 
 -10   7  19     4070.86     3894.28    144.70 o 
  -7   7  19     1096.67     1151.54     58.08 o 
  -4   7  19     1762.11     1876.27     67.24 o 
  -1   7  19     8793.01     8793.90    183.14 o 
   2   7  19     1705.81     1757.84     82.05 o 
   5   7  19     1103.68     1352.15     66.31 o 
 -15   8  19      307.51      269.03     62.27 o 
 -12   8  19      745.59      615.63     51.38 o 
  -9   8  19     2007.29     2196.04     81.55 o 
  -6   8  19      100.48       82.96     28.12 o 
  -3   8  19      748.61      661.02     43.66 o 
   0   8  19        8.77       54.73     26.81 o 
   3   8  19       44.35      149.92     34.82 o 
   6   8  19     6114.42     5539.79    193.28 o 
 -14   9  19     2063.14     2117.48    114.71 o 
 -11   9  19     2937.31     2920.50     94.51 o 
  -8   9  19      810.74      730.09     57.12 o 
  -5   9  19     5609.78     5260.06    159.71 o 
  -2   9  19     6114.94     6035.56    168.59 o 
   1   9  19      277.75      188.61     35.44 o 
   4   9  19     2401.41     2119.50     98.67 o 
 -13  10  19     2257.95     2524.01    121.67 o 
 -10  10  19      396.65      367.91     43.80 o 
  -7  10  19      296.77      292.13     38.36 o 
  -4  10  19     2343.34     2160.59     99.72 o 
  -1  10  19     3660.17     3553.34    156.94 o 
   2  10  19     1049.58      905.11    143.69 o 
   5  10  19     3341.90     3637.42    260.92 o 
 -12  11  19      231.45      178.68     42.60 o 
  -9  11  19     2588.26     2756.91     99.03 o 
  -6  11  19       14.36        4.15     21.94 o 
  -3  11  19     1123.84     1119.96     71.53 o 
   0  11  19      546.30      463.39     72.43 o 
   3  11  19      546.00      407.66     79.86 o 
 -14  12  19      249.25      104.87     43.98 o 
 -11  12  19      808.84      473.27    168.99 o 
  -8  12  19      102.87       95.28     29.67 o 
  -5  12  19     1060.09     1089.19     70.67 o 
  -2  12  19      481.33      428.54     81.01 o 
   1  12  19      600.71      603.95     86.92 o 
 -13  13  19      848.35      394.00    177.64 o 
 -10  13  19      143.06      252.98     50.01 o 
  -7  13  19      872.86      901.83    168.90 o 
  -4  13  19      731.50      977.35    103.30 o 
  -1  13  19       13.81       49.48     52.03 o 
 -12  14  19      228.87      221.33     65.51 o 
  -9  14  19     2443.69     2675.78    267.83 o 
  -6  14  19      259.29      221.36     72.87 o 
  -3  14  19        0.76       -3.64     52.90 o 
  -8  15  19      345.16      197.31     88.96 o 
  -5  15  19       61.67      100.52     68.08 o 
   0   1  20   216583.66   222459.84  11222.83 o 
  -2   2  20   104831.17   108584.61   5143.38 o 
   1   2  20     7768.30     7538.90    247.58 o 
  -4   3  20    21366.95    21636.03    792.68 o 
  -1   3  20    32147.67    30944.87   1113.09 o 
   2   3  20     4971.35     5152.55    164.06 o 
  -6   4  20    11718.15    11924.61    409.61 o 
  -3   4  20     7667.58     7709.36    282.06 o 
   0   4  20    12271.29    11712.45    335.62 o 
   3   4  20      391.95      524.40     46.20 o 
  -8   5  20    31259.21    31700.49    874.62 o 
  -5   5  20    13695.81    13775.49    427.67 o 
  -2   5  20    13012.68    12820.84    393.24 o 
   1   5  20    26198.35    25554.92    781.48 o 
   4   5  20     4870.74     4848.09    129.30 o 
 -10   6  20    23828.40    23255.81    593.60 o 
  -7   6  20    86450.46    86375.84   2214.72 o 
  -4   6  20       86.05      111.56     27.87 o 
  -1   6  20    24101.75    23875.06    586.66 o 
   2   6  20    58017.96    56237.40   1538.76 o 
   5   6  20     1408.93     1199.88     65.25 o 
 -12   7  20     1820.78     1643.79     75.62 o 
  -9   7  20    97716.91    98006.98   2861.40 o 
  -6   7  20    54789.76    54816.31   1584.06 o 
  -3   7  20    17050.25    16541.79    452.92 o 
   0   7  20    78706.63    77558.36   2092.30 o 
   3   7  20    11782.61    11261.74    325.09 o 
   6   7  20     8864.10     8019.44    368.96 o 
 -14   8  20     5116.86     4793.95    207.42 o 
 -11   8  20    17171.07    16092.38    507.94 o 
  -8   8  20    72391.53    72909.88   1851.61 o 
  -5   8  20    20969.19    20669.31    580.28 o 
  -2   8  20    63349.22    61989.55   1474.67 o 
   1   8  20    51353.43    51157.43   1204.15 o 
   4   8  20     8013.87     7664.41    175.74 o 
 -13   9  20     1425.71     1217.61     82.90 o 
 -10   9  20    18978.35    18526.01    518.16 o 
  -7   9  20    53056.45    52492.64   1376.67 o 
  -4   9  20    22218.37    22263.26    671.26 o 
  -1   9  20    60586.47    59239.19   1518.93 o 
   2   9  20     3032.25     2992.83    103.72 o 
   5   9  20    27904.28    27885.50   1487.62 o 
 -12  10  20     5482.36     5387.54    188.06 o 
  -9  10  20    18196.35    17895.96    477.89 o 
  -6  10  20      254.66      396.88     42.11 o 
  -3  10  20    61458.86    60781.00   1500.31 o 
   0  10  20    15922.68    15439.53    334.32 o 
   3  10  20     3234.50     2954.91    150.54 o 
 -14  11  20      514.83      473.39     87.04 o 
 -11  11  20    13017.18    12333.55    452.60 o 
  -8  11  20     1585.26     1609.03     72.46 o 
  -5  11  20     2972.97     3070.22    131.61 o 
  -2  11  20    13098.74    12683.31    390.74 o 
   1  11  20     1341.63     1089.70    118.25 o 
 -13  12  20     7897.65     7488.97    269.18 o 
 -10  12  20     4220.96     3999.28    151.02 o 
  -7  12  20     1058.53     1122.74     94.12 o 
  -4  12  20     5583.53     5596.58    278.30 o 
  -1  12  20     5916.90     5962.59    358.27 o 
 -12  13  20     3245.74     3024.87    138.78 o 
  -9  13  20     7174.77     7168.54    312.06 o 
  -6  13  20     9909.60     9884.59    660.14 o 
  -3  13  20      133.60       99.25     56.98 o 
 -11  14  20      521.63      281.38    110.20 o 
  -8  14  20    30774.16    32257.03   1412.43 o 
  -5  14  20     6500.57     7475.24    792.75 o 
   0   0  21     6554.44     7677.05    959.95 o 
   1   1  21        0.08       33.08     25.98 o 
  -1   2  21     7467.27     7751.65    401.67 o 
   2   2  21    17517.75    18309.51    764.69 o 
  -3   3  21    21594.73    21117.78    851.25 o 
   0   3  21    10602.96    10471.53    408.60 o 
   3   3  21    13869.78    13312.58    434.56 o 
  -5   4  21     6221.05     6303.08    213.08 o 
  -2   4  21     7890.00     7436.55    363.44 o 
   1   4  21      279.21      223.41     35.10 o 
   4   4  21      411.01      431.28     45.79 o 
  -7   5  21     2454.40     2634.74     89.13 o 
  -4   5  21      924.08      895.90     51.42 o 
  -1   5  21      466.24      467.98     41.69 o 
   2   5  21     2250.91     2035.80     75.44 o 
   5   5  21     4398.01     3657.48    118.28 o 
  -9   6  21     5811.82     5873.04    220.57 o 
  -6   6  21     2853.52     2792.30     89.40 o 
  -3   6  21     4357.48     4194.47    220.09 o 
   0   6  21     2302.12     2428.92    100.59 o 
   3   6  21      100.96       61.99     29.36 o 
   6   6  21      390.06      297.85     43.42 o 
 -11   7  21      122.75      146.78     36.96 o 
  -8   7  21     7352.93     7649.77    194.70 o 
  -5   7  21      691.10      843.02     54.90 o 
  -2   7  21     1416.10     1522.85     64.02 o 
   1   7  21      337.58      370.42     49.56 o 
   4   7  21     6090.95     5647.42    166.28 o 
   7   7  21      334.96      255.56     57.23 o 
 -13   8  21      256.40      176.18     40.97 o 
 -10   8  21       71.85      115.10     35.97 o 
  -7   8  21      541.85      575.91     53.29 o 
  -4   8  21     5075.22     5008.24    157.54 o 
  -1   8  21        0.53       23.16     30.30 o 
   2   8  21      103.64      128.61     33.16 o 
   5   8  21       23.79       31.32     29.30 o 
 -12   9  21       71.59       84.76     33.06 o 
  -9   9  21     1253.38     1498.35     78.92 o 
  -6   9  21     2387.22     2540.50     92.76 o 
  -3   9  21     1063.07      883.28     57.25 o 
   0   9  21     4267.24     4128.85    119.28 o 
   3   9  21      331.42      343.76     51.10 o 
 -14  10  21     1239.24     1332.85    123.80 o 
 -11  10  21       57.94      129.27     35.98 o 
  -8  10  21      222.82      223.38     37.54 o 
  -5  10  21     7377.12     7555.11    282.93 o 
  -2  10  21     5937.41     5849.03    216.28 o 
   1  10  21     4203.31     4149.66    157.50 o 
   4  10  21       21.92        5.32     48.74 o 
 -13  11  21      506.58      509.56     87.13 o 
 -10  11  21     3957.17     3879.72    229.60 o 
  -7  11  21     9701.85     9777.32    318.78 o 
  -4  11  21        0.09        5.63     27.14 o 
  -1  11  21     3359.26     3369.02    171.79 o 
   2  11  21     3582.70     3891.76    231.78 o 
 -12  12  21        0.84       74.04     45.62 o 
  -9  12  21     3195.17     3272.33    149.90 o 
  -6  12  21     1838.19     1868.13     91.11 o 
  -3  12  21     1372.32     1257.85    124.08 o 
   0  12  21     2837.18     2630.45    186.05 o 
 -11  13  21     2702.71     2984.07    154.88 o 
  -8  13  21       75.26       59.13     57.38 o 
  -5  13  21     1563.25     1306.11    145.77 o 
  -2  13  21      286.34      336.95     90.83 o 
 -10  14  21     2223.11     2532.37    360.43 o 
  -7  14  21     1834.85     1736.22    327.11 o 
  -4  14  21       19.97      -63.51     63.51 o 
  -1   1  22     1957.30     2187.64    120.63 o 
  -3   2  22     8535.11     8261.77    322.84 o 
   0   2  22    30839.78    33582.58   1227.00 o 
  -5   3  22    10746.40    10599.01    347.36 o 
  -2   3  22      876.70      880.38     54.84 o 
   1   3  22       87.46      110.29     29.49 o 
  -7   4  22     4789.00     4713.28    164.23 o 
  -4   4  22      538.72      514.87     42.64 o 
  -1   4  22      428.76      492.62     46.33 o 
   2   4  22     2141.30     2352.43     96.31 o 
  -9   5  22     3761.16     3625.54    128.64 o 
  -6   5  22       86.54      109.48     31.73 o 
  -3   5  22       35.77       27.95     23.63 o 
   0   5  22      785.67      726.17     51.21 o 
   3   5  22     3348.30     3737.52    121.17 o 
 -11   6  22      840.56      872.23     70.56 o 
  -8   6  22     4913.70     5082.23    168.35 o 
  -5   6  22    11834.77    11101.54    403.82 o 
  -2   6  22     1484.14     1403.62     73.10 o 
   1   6  22     1069.51     1291.38     79.32 o 
   4   6  22      466.56      380.27     45.23 o 
 -13   7  22     1414.78     1270.88    111.31 o 
 -10   7  22      105.71      138.70     37.40 o 
  -7   7  22     5995.21     6572.51    182.23 o 
  -4   7  22      549.77      560.90     48.61 o 
  -1   7  22    28294.66    28672.78    965.14 o 
   2   7  22        3.16       24.01     26.37 o 
   5   7  22      266.41      256.59     52.56 o 
 -12   8  22      711.19      632.19     65.84 o 
  -9   8  22    10680.69    10594.71    268.29 o 
  -6   8  22       41.47      102.83     31.24 o 
  -3   8  22     3005.40     3136.63    109.39 o 
   0   8  22     2799.32     2894.31    165.85 o 
   3   8  22     3548.34     3150.69    192.55 o 
   6   8  22     2412.86     2817.90    183.93 o 
 -11   9  22     2798.25     2777.59    101.08 o 
  -8   9  22      756.86      709.17     54.66 o 
  -5   9  22      920.46      958.68     62.65 o 
  -2   9  22     6804.40     6348.30    194.71 o 
   1   9  22     1433.43     1260.45     63.66 o 
   4   9  22      261.69      188.62     58.02 o 
 -13  10  22      834.39      644.56     93.34 o 
 -10  10  22     8993.91     8999.87    276.55 o 
  -7  10  22      163.11      155.19     43.91 o 
  -4  10  22      365.12      383.47     42.26 o 
  -1  10  22     2472.63     2289.67    137.48 o 
   2  10  22     1843.17     2072.61    146.35 o 
 -12  11  22      218.56      172.91     48.85 o 
  -9  11  22       95.56       72.60     35.37 o 
  -6  11  22      255.83      264.10     39.31 o 
  -3  11  22     1481.07     1314.15     67.44 o 
   0  11  22     1302.07     1487.28    134.53 o 
 -11  12  22       72.71       97.05     43.88 o 
  -8  12  22       42.99       16.40     30.67 o 
  -5  12  22       82.87       20.66     41.02 o 
  -2  12  22      245.57      190.25     83.02 o 
 -10  13  22      115.41      126.77     52.88 o 
  -7  13  22       41.71      680.32    532.43 o 
  -4  13  22     3201.82     4137.22    871.01 o 
  -6  14  22     1198.25     1059.58    181.04 o 
   0   1  23     2579.56     2918.98    211.25 o 
  -2   2  23     5378.35     6093.95    357.81 o 
   1   2  23     1649.23     1525.17    114.68 o 
  -4   3  23      658.52      626.92     49.54 o 
  -1   3  23      893.07      757.71     55.88 o 
   2   3  23    10902.18     9993.29    415.58 o 
  -6   4  23      297.61      237.54     39.02 o 
  -3   4  23      723.18      529.20     49.08 o 
   0   4  23      740.05      673.27     53.19 o 
   3   4  23     1088.85     1248.83     88.88 o 
  -8   5  23      150.47      181.13     40.68 o 
  -5   5  23      352.47      408.51     45.54 o 
  -2   5  23    17668.23    17089.59    665.74 o 
   1   5  23     9974.54     9879.09    355.42 o 
   4   5  23     1393.31     1189.16     65.70 o 
 -10   6  23     6290.73     6449.61    204.35 o 
  -7   6  23     6345.90     6148.94    198.17 o 
  -4   6  23     9145.05     8717.90    394.62 o 
  -1   6  23      775.41      828.72     99.95 o 
   2   6  23     1177.39     1071.72     94.25 o 
   5   6  23     2073.97     2459.53    122.91 o 
 -12   7  23      449.95      435.98     56.65 o 
  -9   7  23       71.82       60.82     39.01 o 
  -6   7  23      405.25      452.89     51.93 o 
  -3   7  23       22.52       -3.54     29.59 o 
   0   7  23      428.34      387.94     55.10 o 
   3   7  23      607.07      601.15     67.47 o 
   6   7  23      462.83      471.90     66.82 o 
 -11   8  23      339.01      338.40     49.76 o 
  -8   8  23       12.74       46.39     30.23 o 
  -5   8  23      581.12      644.33     51.67 o 
  -2   8  23      900.25      955.69     87.83 o 
   1   8  23      804.92      788.75     71.43 o 
   4   8  23       81.09       90.94     36.40 o 
 -13   9  23     4992.54     4532.53    172.15 o 
 -10   9  23       53.14       41.44     35.83 o 
  -7   9  23        5.46       31.70     29.88 o 
  -4   9  23     6215.34     6164.10    200.67 o 
  -1   9  23      622.11      502.97     46.05 o 
   2   9  23       57.73       38.28     33.46 o 
 -12  10  23     2833.08     2761.87    151.34 o 
  -9  10  23      156.96      138.10     51.04 o 
  -6  10  23     3774.21     3952.25    165.65 o 
  -3  10  23      147.25      142.94     33.24 o 
   0  10  23     1093.23     1102.10     93.76 o 
   3  10  23     2092.05     1370.33    243.56 o 
 -11  11  23      912.78      727.72     72.94 o 
  -8  11  23     1912.63     1913.61     88.57 o 
  -5  11  23      935.01      943.44     64.22 o 
  -2  11  23      273.85      305.46     83.39 o 
   1  11  23     1470.37     1250.95    284.85 o 
 -10  12  23       95.32       33.99     37.65 o 
  -7  12  23      145.79      195.24     39.48 o 
  -4  12  23      837.30      906.34    111.92 o 
  -1  12  23       85.00       51.14     62.50 o 
  -9  13  23     2192.81     2823.45    536.22 o 
  -6  13  23     2408.19     3045.35    214.38 o 
  -3  13  23     5161.63     5867.69    271.12 o 
   0   0  24       29.15       91.67     71.14 o 
   1   1  24    20419.56    20999.86   1092.83 o 
  -1   2  24     4888.74     5174.49    210.59 o 
   2   2  24     2401.45     2416.68    108.95 o 
  -3   3  24     1583.97     1613.21     84.42 o 
   0   3  24    21221.96    20955.92    804.05 o 
   3   3  24      599.40      557.98     60.32 o 
  -5   4  24       36.08       77.87     33.99 o 
  -2   4  24      239.21      311.91     42.50 o 
   1   4  24      405.14      356.50     51.11 o 
   4   4  24    11527.86    11456.23    442.94 o 
  -7   5  24     3473.41     3304.57    124.42 o 
  -4   5  24     7063.74     7793.70    329.54 o 
  -1   5  24       31.86       46.08     30.90 o 
   2   5  24     2835.83     2844.51    108.62 o 
   5   5  24      311.65      359.16     56.18 o 
  -9   6  24     3138.40     3401.84    283.00 o 
  -6   6  24     4254.51     4542.03    156.26 o 
  -3   6  24     1041.85      919.79     65.13 o 
   0   6  24     9480.63     9320.70    406.21 o 
   3   6  24      871.98      981.67     89.17 o 
   6   6  24      785.26      736.41     84.34 o 
 -11   7  24     1363.28     1030.97     96.97 o 
  -8   7  24     4497.76     4668.68    201.66 o 
  -5   7  24     3244.98     3299.16    108.70 o 
  -2   7  24     4458.91     4613.47    191.61 o 
   1   7  24       12.61       27.26     26.74 o 
   4   7  24       10.84       13.56     29.74 o 
 -13   8  24     5160.96     4495.97    180.59 o 
 -10   8  24     5787.66     5484.42    194.58 o 
  -7   8  24      395.55      339.80     48.23 o 
  -4   8  24     3256.98     3471.67    211.85 o 
  -1   8  24    12699.58    12468.21    519.90 o 
   2   8  24      264.19      200.82     45.52 o 
   5   8  24        4.00        7.12     37.53 o 
 -12   9  24     2173.37     1996.71    168.50 o 
  -9   9  24     4107.15     4018.66    154.73 o 
  -6   9  24     1217.65     1156.58     76.53 o 
  -3   9  24     3047.75     2971.67    113.54 o 
   0   9  24     2996.93     3144.34    114.74 o 
   3   9  24      851.95      571.00     75.53 o 
 -11  10  24     1377.74     1157.73    110.95 o 
  -8  10  24      776.67      583.35     71.16 o 
  -5  10  24     3545.72     3715.61    200.81 o 
  -2  10  24     4211.07     4063.58    234.75 o 
   1  10  24     6865.20     7085.37    490.01 o 
 -10  11  24      776.55      710.34     74.53 o 
  -7  11  24     9401.83     9437.45    421.17 o 
  -4  11  24      908.65     1033.67     70.82 o 
  -1  11  24     4966.25     5431.83    447.19 o 
  -9  12  24     3332.59     3292.43    145.51 o 
  -6  12  24      571.03      550.96    103.11 o 
  -3  12  24     2173.63     2342.70    202.75 o 
  -8  13  24     1179.26     1090.22    216.62 o 
  -5  13  24       16.09      169.92    322.41 o 
  -1   1  25      516.48      702.67     65.22 o 
  -3   2  25      687.93      560.22     52.04 o 
   0   2  25     1079.30     1242.03     81.08 o 
  -5   3  25    37362.36    37221.80   1325.68 o 
  -2   3  25    25543.39    26034.45   1270.36 o 
   1   3  25    13156.42    12635.35    520.28 o 
  -7   4  25     5061.44     5060.85    150.05 o 
  -4   4  25     1354.14     1541.27     78.54 o 
  -1   4  25       27.68      134.32     42.92 o 
   2   4  25     8351.52     7592.49    407.34 o 
  -9   5  25     2803.45     2868.83    169.32 o 
  -6   5  25      816.45      912.74     67.11 o 
  -3   5  25    24978.59    23424.07    923.25 o 
   0   5  25        2.12       50.22     39.24 o 
   3   5  25       28.31       60.17     31.41 o 
 -11   6  25     4057.18     4207.81    244.56 o 
  -8   6  25      668.31      649.08     63.70 o 
  -5   6  25     4830.56     4972.69    269.03 o 
  -2   6  25     4835.53     4935.10    429.42 o 
   1   6  25      843.07      806.56     62.73 o 
   4   6  25    20193.21    19782.37    725.21 o 
 -10   7  25      494.20      408.66     65.36 o 
  -7   7  25      841.18      866.98     66.98 o 
  -4   7  25    11111.42    10067.50    429.64 o 
  -1   7  25      523.86      586.41     61.30 o 
   2   7  25      511.26      558.77     72.38 o 
   5   7  25     6286.37     6673.27    278.82 o 
 -12   8  25      723.14      449.59     61.40 o 
  -9   8  25      403.40      401.89     54.19 o 
  -6   8  25      431.87      458.10     53.55 o 
  -3   8  25        3.09       -6.23     34.12 o 
   0   8  25       18.63       -2.89     28.27 o 
   3   8  25     3974.56     4468.35    185.15 o 
 -11   9  25     2873.91     3296.53    163.20 o 
  -8   9  25     2297.29     2221.67    103.22 o 
  -5   9  25      793.91      895.96     61.63 o 
  -2   9  25     1594.27     1817.36    148.87 o 
   1   9  25      129.65       90.69     37.74 o 
 -10  10  25        0.75        1.79     30.86 o 
  -7  10  25     6726.43     6992.40    521.08 o 
  -4  10  25     7736.93     7541.04    217.34 o 
  -1  10  25     3505.73     3683.65    219.20 o 
  -9  11  25     2327.37     2461.81    120.46 o 
  -6  11  25    12874.81    12925.55    428.92 o 
  -3  11  25        0.32       10.32     66.34 o 
  -8  12  25      931.30     1424.57    360.58 o 
  -5  12  25       59.92      121.63     59.07 o 
   0   1  26    14550.16    17351.34   1041.64 o 
  -2   2  26     2068.79     2326.96    103.45 o 
   1   2  26     5955.28     6999.76    300.66 o 
  -4   3  26      237.28      248.30     43.90 o 
  -1   3  26     1119.22     1179.42     77.67 o 
   2   3  26       23.58       15.68     34.37 o 
  -6   4  26       39.78       23.67     38.37 o 
  -3   4  26     5242.86     5454.03    254.77 o 
   0   4  26     1339.73     1524.32     96.00 o 
   3   4  26     2974.43     3007.80    151.00 o 
  -8   5  26       29.81       75.74     41.43 o 
  -5   5  26     3457.74     3347.23    128.62 o 
  -2   5  26      446.04      473.07     54.57 o 
   1   5  26      336.49      351.02     48.80 o 
   4   5  26     5198.38     5700.32    237.90 o 
 -10   6  26      273.23      239.31     51.54 o 
  -7   6  26     4039.33     4289.16    153.63 o 
  -4   6  26     9219.57     9223.16    368.27 o 
  -1   6  26       11.08       49.27     33.73 o 
   2   6  26      404.37      429.50     53.40 o 
   5   6  26     1663.96     1991.88    202.13 o 
  -9   7  26     2918.69     2843.22    112.44 o 
  -6   7  26       48.55       90.03     36.04 o 
  -3   7  26       47.99       61.65     33.08 o 
   0   7  26     3499.05     3324.66    178.39 o 
   3   7  26     1132.57     1042.57     83.61 o 
 -11   8  26      183.21      113.72     45.03 o 
  -8   8  26     5229.87     5226.35    161.65 o 
  -5   8  26       85.26       94.68     40.82 o 
  -2   8  26       27.75       65.41     33.54 o 
   1   8  26     5744.45     6278.96    257.63 o 
 -10   9  26      952.50      926.75     94.20 o 
  -7   9  26     5543.34     5942.58    240.31 o 
  -4   9  26      117.42      170.87     48.64 o 
  -1   9  26     2767.12     2931.31    214.30 o 
   2   9  26     3977.01     3819.78    150.30 o 
  -9  10  26       23.92       95.79     39.10 o 
  -6  10  26     1033.46     1068.59     72.01 o 
  -3  10  26     1293.23     1222.21     75.86 o 
   0  10  26      175.92      231.33     85.58 o 
  -8  11  26      320.76      245.23     66.83 o 
  -5  11  26      444.52      449.73     57.39 o 
  -2  11  26       22.77       26.40     61.73 o 
   0   0  27     2785.97     3143.25    534.04 o 
   1   1  27      188.06      196.66     46.69 o 
  -1   2  27      186.29      179.27     44.90 o 
   2   2  27      216.41      220.77     45.41 o 
  -3   3  27      769.50      727.67     71.78 o 
   0   3  27      230.99      190.16     45.00 o 
   3   3  27      328.27      240.60     49.05 o 
  -5   4  27     1005.85     1055.53     71.38 o 
  -2   4  27     2308.10     2388.25    107.07 o 
   1   4  27     5878.20     5641.56    277.77 o 
   4   4  27      371.01      396.02     54.74 o 
  -7   5  27     1755.22     1925.17     97.16 o 
  -4   5  27     3712.45     3876.68    164.87 o 
  -1   5  27     1627.51     1699.74    111.38 o 
   2   5  27      286.40      341.83     63.10 o 
   5   5  27     2901.74     3149.38    145.05 o 
  -9   6  27       23.81       13.20     33.16 o 
  -6   6  27       16.31       61.97     38.03 o 
  -3   6  27     5272.71     4972.22    226.30 o 
   0   6  27     1213.91     1144.70     84.14 o 
   3   6  27     3645.97     3931.37    181.01 o 
 -11   7  27      537.59      453.46     58.97 o 
  -8   7  27     3550.75     3880.13    134.84 o 
  -5   7  27     2702.41     2545.76    151.26 o 
  -2   7  27      254.41      165.14     51.13 o 
   1   7  27     1501.13     1613.82     94.00 o 
   4   7  27       11.56      -16.03     40.96 o 
 -10   8  27        0.15       11.49     32.63 o 
  -7   8  27      326.19      369.45     55.21 o 
  -4   8  27     1310.57     1409.00    113.51 o 
  -1   8  27        0.66      -37.25     37.25 o 
   2   8  27     1617.63     1658.34     93.64 o 
  -9   9  27       12.68       61.64     40.37 o 
  -6   9  27       10.09       11.48     37.27 o 
  -3   9  27      196.43      272.60     50.31 o 
   0   9  27      875.40      929.90     80.19 o 
  -8  10  27      139.82      151.75     45.41 o 
  -5  10  27      586.30      579.17     70.14 o 
  -2  10  27      789.49      786.11    106.78 o 
  -7  11  27        0.21        5.26     30.01 o 
  -4  11  27      561.63      567.07    109.69 o 
  -1   1  28     4929.51     5238.15    327.65 o 
  -3   2  28    10411.84    11085.28    412.70 o 
   0   2  28      827.76      816.60     68.24 o 
  -5   3  28    34999.23    36897.57   1323.79 o 
  -2   3  28    15925.88    15004.44    572.39 o 
   1   3  28    14247.35    14368.46    801.19 o 
  -7   4  28     9860.09    10678.27    455.74 o 
  -4   4  28    19718.44    21293.13    840.01 o 
  -1   4  28    19536.63    20196.85    759.67 o 
   2   4  28    23694.83    23872.56   1260.90 o 
  -9   5  28     6353.94     6561.45    390.06 o 
  -6   5  28     7802.29     8002.45    270.84 o 
  -3   5  28    26356.15    27313.31   1076.48 o 
   0   5  28    15695.93    16487.15    841.68 o 
   3   5  28     3077.09     2991.52    123.05 o 
  -8   6  28     3459.92     3629.53    152.40 o 
  -5   6  28     2873.74     3150.95    147.23 o 
  -2   6  28    23047.67    24072.50   1068.78 o 
   1   6  28     4785.18     4739.42    281.11 o 
   4   6  28    12041.96    12127.61    699.99 o 
 -10   7  28     7193.58     6972.60    209.49 o 
  -7   7  28     1138.50     1090.37     83.66 o 
  -4   7  28    15064.50    14600.89    554.51 o 
  -1   7  28       92.03      117.32     40.71 o 
   2   7  28     8593.80     8553.02    450.17 o 
  -9   8  28      230.62      187.78     50.36 o 
  -6   8  28     8145.46     8086.75    305.08 o 
  -3   8  28     4411.63     4228.51    210.16 o 
   0   8  28      753.60      669.32     72.38 o 
  -8   9  28     4700.08     5121.69    199.32 o 
  -5   9  28    12186.01    12658.68    633.97 o 
  -2   9  28      558.06      458.18     74.13 o 
  -7  10  28     7359.23     8265.13    407.23 o 
  -4  10  28    13470.63    13263.87    788.32 o 
   0   1  29      382.14      566.76     69.01 o 
  -2   2  29     3274.90     3718.17    164.38 o 
   1   2  29        0.79       16.58     33.99 o 
  -4   3  29      422.17      549.22     65.89 o 
  -1   3  29       46.01       84.46     44.95 o 
   2   3  29     3072.38     3325.20    242.35 o 
  -6   4  29       43.79      181.17     52.57 o 
  -3   4  29      560.90      732.97     75.86 o 
   0   4  29      449.95      326.98     78.23 o 
   3   4  29     2160.24     2275.08    124.49 o 
  -8   5  29      527.64      398.63     64.31 o 
  -5   5  29     1232.99     1545.62    110.48 o 
  -2   5  29     1609.68     1650.20    111.81 o 
   1   5  29    11151.64    11771.65    661.39 o 
   4   5  29      106.45      168.71     50.02 o 
  -7   6  29      707.99      667.13     78.32 o 
  -4   6  29      792.86      708.99     85.97 o 
  -1   6  29       13.88       44.11     43.50 o 
   2   6  29       42.51       55.66     43.53 o 
  -9   7  29       74.45       66.78     40.19 o 
  -6   7  29      115.79      126.69     45.31 o 
  -3   7  29       51.10       70.67     41.70 o 
   0   7  29       14.99       10.20     38.99 o 
  -8   8  29       22.29       48.42     40.75 o 
  -5   8  29     3528.90     3699.73    149.42 o 
  -2   8  29     1459.09     1609.39    110.81 o 
  -7   9  29      110.19       45.92     39.27 o 
  -4   9  29     1108.87     1116.68     98.81 o 
   0   0  30     7013.90     7610.19   1227.57 o 
   1   1  30     1896.74     1881.74    108.42 o 
  -1   2  30      783.34      970.32     87.10 o 
   2   2  30    25733.00    27473.42   1047.59 o 
  -3   3  30     9390.44    10017.73    434.36 o 
   0   3  30    24367.66    25196.89   1068.61 o 
   3   3  30    24774.34    26280.18   1354.81 o 
  -5   4  30    15703.07    17277.28    588.19 o 
  -2   4  30    17016.13    17629.00    683.19 o 
   1   4  30    23085.48    24254.04   1327.01 o 
   4   4  30    22145.74    22578.22   1219.65 o 
  -7   5  30     3033.48     3349.38    148.46 o 
  -4   5  30    27303.34    28108.66    892.09 o 
  -1   5  30    13880.08    14782.99    696.78 o 
   2   5  30    10587.83    10963.47    723.22 o 
  -6   6  30     4665.29     5198.93    210.86 o 
  -3   6  30    22571.30    24554.19   1097.99 o 
   0   6  30     2260.62     2103.62    123.84 o 
  -8   7  30     1196.95     1404.96    118.67 o 
  -5   7  30    13634.81    13665.22    533.78 o 
  -2   7  30     5534.94     5691.87    357.84 o 
   1   7  30       31.88      -15.88     66.34 o 
  -7   8  30       57.61       17.94     48.14 o 
  -4   8  30     8416.72     8618.39    323.33 o 
  -1   8  30      466.24      483.08     93.02 o 
  -1   1  31       15.90      -11.82     36.34 o 
  -3   2  31       21.33       55.50     41.41 o 
   0   2  31     1228.26     1496.34     94.32 o 
  -5   3  31    12545.51    12835.56    604.56 o 
  -2   3  31     6980.41     8144.47    383.32 o 
   1   3  31     7136.38     7909.25    327.95 o 
  -7   4  31     2357.60     2407.45    161.66 o 
  -4   4  31      477.34      449.07     65.85 o 
  -1   4  31       22.95      102.41     46.90 o 
   2   4  31     3932.60     4072.57    230.35 o 
  -6   5  31      449.14      384.37     67.89 o 
  -3   5  31     1087.26     1018.41    114.42 o 
   0   5  31       77.73       92.78     48.65 o 
  -5   6  31       28.88       61.41     44.90 o 
  -2   6  31      278.36      402.35     95.44 o 
   1   6  31        2.98       46.14     48.39 o 
  -4   7  31      751.81      634.63     92.72 o 
  -1   7  31       83.30      158.49     50.69 o 
   0   1  32       40.97       63.05     45.52 o 
  -2   2  32      730.36      944.17     86.03 o 
   1   2  32      803.67     1198.92     98.08 o 
  -4   3  32     1752.48     1868.62    118.02 o 
  -1   3  32      126.03      146.18     54.56 o 
   2   3  32     3943.43     4189.46    189.12 o 
  -6   4  32     3753.08     4274.34    258.20 o 
  -3   4  32      230.38      405.52     68.24 o 
   0   4  32      520.91      464.98     65.34 o 
  -5   5  32      345.43      346.64     68.42 o 
  -2   5  32     3827.83     4445.53    246.85 o 
  -4   6  32       37.51       90.86     45.65 o 
   0   0  33      824.99      963.88    162.12 o 
   1   1  33        2.82       11.95     40.76 o 
  -1   2  33        0.82       14.93     39.54 o 
   2   2  33     1550.78     1962.27    124.81 o 
  -3   3  33       83.72       63.67     51.29 o 
   0   3  33      606.04      872.21     95.06 o 
  -2   4  33     2128.72     2000.54    194.41 o 
                                                 
